# Supplementary material for: Crystal structure of 2,6-bis­(3-hy­droxy-3-methyl­but-1-yn-1-yl)pyridine monohydrate
Source: Acta Crystallogr E Crystallogr Commun. 2020 Oct 9;76(Pt 11):1737–40. doi: 10.1107/S2056989020013304 (PMC7643226; doi:10.1107/S2056989020013304)
Supplement: Supplementary file 1 [file e-76-01737-sup1.cif]

##############################################################################
#                                                                            #
# This CIF contains the data in a paper accepted for publication in          #
# Acta Crystallographica Section E. It conforms to the requirements of       #
# Notes for Authors for Acta Crystallographica Section E, and has been       #
# peer reviewed under the auspices of the IUCr Commission on Journals.       #
#                                                                            #
# Full details of the Crystallographic Information File format               #
# are given in the paper "The Crystallographic Information File (CIF):       #
# a New Standard Archive File for Crystallography" by S. R. Hall, F. H.      #
# Allen and I. D. Brown [Acta Cryst. (1991), A47, 655-685].                  #
#                                                                            #
# The current version of the core CIF dictionary is obtainable from          #
# ftp://ftp.iucr.org/pub/cif_core.dic.                                       #
#                                                                            #
# Software is freely available for graphical display of the structure(s)     #
# in this CIF. For information consult the CIF software page                 #
# http://www.iucr.org/resources/cif/software.                                #
#                                                                            #
# This file may be used for bona fide research purposes within the           #
# scientific community so long as proper attribution is given to the journal # 
# article from which it was obtained.                                        #
#                                                                            #
##############################################################################
data_I
_audit_creation_method
;
Olex2 1.2
(compiled 2018.05.29 svn.r3508 for OlexSys, GUI svn.r5506)
;
_journal_date_recd_electronic     2020-08-13
_journal_date_accepted     2020-10-05
_journal_name_full     'Acta Crystallographica, Section E'
_journal_year     2020
_journal_volume     76
_journal_issue     11
_journal_page_first     1737
_journal_page_last     1740
_journal_paper_category     GO
_journal_paper_doi     10.1107/S2056989020013304
_journal_coeditor_code     IS5553
_publ_contact_author_name     'Take-aki Koizumi'
_publ_contact_author_address
;
4259 nagatsuta, Midori-ku, Yokohama, 226-8503
Japan
;
_publ_contact_author_email     'koizumi.t.aa@m.titech.ac.jp'
_publ_contact_author_fax     ?
_publ_contact_author_phone     '+81-45-924-5347'
_publ_section_title
;
Crystal structure of 2,6-bis(3-hydroxy-3-methylbut-1-yn-1-yl)pyridine
monohydrate
;
_publ_section_title_footnote     .
loop_
    _publ_author_name
    _publ_author_address
    'Koizumi, Take-aki'
;
School of Materials and Chemical Technology
Tokyo Institute of Technology
4259 Nagatsuta, Midori-ku, Yokohama, 226-8503
Japan
;
    'Takata, Toshikazu'
;
School of Materials and Chemical Technology
Tokyo Institute of Technology
4259 Nagatsuta, Midori-ku, Yokohama, 226-8503
Japan
;
_publ_section_synopsis
;
In the crystal, the hydrogen bonds between the pyridine molecule and the water
molecule, <i>viz.</i> O~hydroxy~---H...O~water~, O~hydroxy~---H...O~hydroxy~,
O~water~---H...O~hydroxy~, and O~water~---H...N~pyridine~, result in the
formation of a ribbon structure running along [01\=1].
;
_chemical_name_systematic
;
4-[6-(3-Hydroxy-3-methylbut-1-yn-1-yl)pyridin-2-yl]-2-methylbut-3-yn-2-ol
monohydrate
;
_chemical_name_common
;
2,6-Bis(3-hydroxy-3-methylbut-1-yn-1-yl)pyridine monohydrate
;
_chemical_formula_moiety     'C15 H17 N O2, H2 O'
_chemical_formula_sum     'C15 H19 N O3'
_chemical_formula_iupac     'C15 H17 N O2, H2 O'
_chemical_formula_weight     261.31
_chemical_melting_point     ?
_chemical_absolute_configuration     ?
_space_group_crystal_system     orthorhombic
_space_group_name_H-M_alt     'F d d 2'
_space_group_name_Hall     'F 2 -2d'
loop_
    _space_group_symop_operation_xyz
    'x, y, z'
    '-x, -y, z'
    'x+1/4, -y+1/4, z+1/4'
    '-x+1/4, y+1/4, z+1/4'
    'x, y+1/2, z+1/2'
    '-x, -y+1/2, z+1/2'
    'x+1/4, -y+3/4, z+3/4'
    '-x+1/4, y+3/4, z+3/4'
    'x+1/2, y, z+1/2'
    '-x+1/2, -y, z+1/2'
    'x+3/4, -y+1/4, z+3/4'
    '-x+3/4, y+1/4, z+3/4'
    'x+1/2, y+1/2, z'
    '-x+1/2, -y+1/2, z'
    'x+3/4, -y+3/4, z+1/4'
    '-x+3/4, y+3/4, z+1/4'
_cell_length_a     31.9834(14)
_cell_length_b     27.7358(13)
_cell_length_c     6.6610(4)
_cell_angle_alpha     90
_cell_angle_beta     90
_cell_angle_gamma     90
_cell_volume     5908.9(5)
_cell_formula_units_Z     16
_cell_measurement_reflns_used     4276
_cell_measurement_theta_min     4.1790
_cell_measurement_theta_max     74.9060
_cell_measurement_temperature     113(2)
_exptl_crystal_description     plate
_exptl_crystal_colour     white
_exptl_crystal_size_max     0.34
_exptl_crystal_size_mid     0.1
_exptl_crystal_size_min     0.1
_exptl_crystal_density_diffrn     1.175
_exptl_crystal_density_meas     ?
_exptl_crystal_density_method     ?
_exptl_crystal_F_000     2240
_exptl_absorpt_coefficient_mu     0.662
_exptl_absorpt_correction_type     multi-scan
_exptl_absorpt_process_details
;
(CrysAlisPro; Rigaku OD, 2019)
;
_exptl_absorpt_correction_T_min     0.81645
_exptl_absorpt_correction_T_max     1.00000
_diffrn_ambient_temperature     113(2)
_diffrn_source     'Rotating-anode X-ray tube'
_diffrn_radiation_type     CuK\a
_diffrn_radiation_wavelength     1.54184
_diffrn_radiation_monochromator     mirror
_diffrn_measurement_device_type     'Rigaku XtaLAB Synergy R, DW system, HyPix'
_diffrn_measurement_device     'four-circle diffractometer'
_diffrn_measurement_method     '\w scans'
_diffrn_detector     'Hybrid Pixel Array Detector'
_diffrn_detector_area_resol_mean     10.0000
_diffrn_reflns_number     4676
_diffrn_reflns_av_R_equivalents     0.0145
_diffrn_reflns_av_unetI/netI     0.0181
_diffrn_reflns_theta_min     4.220
_diffrn_reflns_theta_max     74.961
_diffrn_reflns_theta_full     67.684
_diffrn_measured_fraction_theta_max     0.942
_diffrn_measured_fraction_theta_full     0.983
_diffrn_reflns_limit_h_min     -40
_diffrn_reflns_limit_h_max     25
_diffrn_reflns_limit_k_min     -22
_diffrn_reflns_limit_k_max     34
_diffrn_reflns_limit_l_min     -8
_diffrn_reflns_limit_l_max     5
_diffrn_radiation_probe     x-ray
_refine_special_details     ?
_reflns_number_total     2071
_reflns_number_gt     2045
_reflns_threshold_expression     'I > 2\s(I)'
_refine_ls_structure_factor_coef     Fsqd
_refine_ls_matrix_type     full
_refine_ls_R_factor_all     0.0297
_refine_ls_R_factor_gt     0.0294
_refine_ls_wR_factor_gt     0.0810
_refine_ls_wR_factor_ref     0.0815
_refine_ls_goodness_of_fit_ref     1.037
_refine_ls_restrained_S_all     1.037
_refine_ls_number_reflns     2071
_refine_ls_number_parameters     192
_refine_ls_number_restraints     1
_refine_ls_hydrogen_treatment     mixed
_refine_ls_weighting_scheme     calc
_refine_ls_weighting_details
              'w=1/[\s^2^(Fo^2^)+(0.0555P)^2^+3.7832P] where P=(Fo^2^+2Fc^2^)/3'
_atom_sites_solution_hydrogens     mixed
_atom_sites_solution_primary     iterative
_atom_sites_solution_secondary     ?
_refine_ls_shift/su_max     0.000
_refine_ls_shift/su_mean     0.000
_refine_diff_density_max     0.178
_refine_diff_density_min     -0.195
_refine_ls_extinction_method     none
_refine_ls_extinction_coef     .
_refine_ls_abs_structure_details
;
Flack <i>x</i> determined using 495 quotients
[(<i>I</i>^+^)-(<i>I</i>^-^)]/[(<i>I</i>^+^)+(<i>I</i>^-^)]
(Parsons <i>et al.</i>, 2013)
;
_refine_ls_abs_structure_Flack     0.02(11)
loop_
    _atom_type_symbol
    _atom_type_description
    _atom_type_scat_dispersion_real
    _atom_type_scat_dispersion_imag
    _atom_type_scat_source
    'C' 'C' 0.0181 0.0091
                         'International Tables Vol C Tables 4.2.6.8 and 6.1.1.4'
    'H' 'H' 0.0000 0.0000
                         'International Tables Vol C Tables 4.2.6.8 and 6.1.1.4'
    'N' 'N' 0.0311 0.0180
                         'International Tables Vol C Tables 4.2.6.8 and 6.1.1.4'
    'O' 'O' 0.0492 0.0322
                         'International Tables Vol C Tables 4.2.6.8 and 6.1.1.4'
_computing_data_collection
;
CrysAlisPro (Rigaku OD, 2019)
;
_computing_cell_refinement
;
CrysAlisPro (Rigaku OD, 2019)
;
_computing_data_reduction
;
CrysAlisPro (Rigaku OD, 2019)
;
_computing_structure_solution
;
<i>Olex2.solve</i> (Bourhis <i>et al.</i>,  2015)
;
_computing_structure_refinement
;
<i>Olex2.refine</i> (Bourhis <i>et al.</i>,  2015)
;
_computing_molecular_graphics
;
<i>OLEX2</i> (Dolomanov <i>et al.</i>,  2009)
;
_computing_publication_material
;
<i>OLEX2</i> (Dolomanov <i>et al.</i>,  2009)
;
loop_
    _atom_site_type_symbol
    _atom_site_label
    _atom_site_fract_x
    _atom_site_fract_y
    _atom_site_fract_z
    _atom_site_U_iso_or_equiv
    _atom_site_adp_type
    _atom_site_calc_flag
    _atom_site_occupancy
    _atom_site_disorder_assembly
    _atom_site_disorder_group
    O O1 0.35948(3) 0.32551(4) 0.6275(2) 0.0246(3) Uani d 1 . .
    O O2 0.34219(3) 0.65799(4) 0.3581(2) 0.0216(3) Uani d 1 . .
    O O3 0.38487(4) 0.74210(5) 0.3415(3) 0.0329(4) Uani d 1 . .
    N N1 0.27513(4) 0.49371(5) 0.5965(3) 0.0166(3) Uani d 1 . .
    H H1 0.3733(8) 0.3523(9) 0.623(5) 0.041(7) Uiso d 1 . .
    H H2 0.3550(7) 0.6863(9) 0.339(5) 0.037(6) Uiso d 1 . .
    H H2A 0.195964 0.419764 0.615414 0.022 Uiso calc 1 . .
    H H3 0.158347 0.492523 0.628127 0.023 Uiso calc 1 . .
    H H3A 0.4117(8) 0.7423(8) 0.345(5) 0.033(6) Uiso d 1 . .
    H H3B 0.3782(8) 0.7679(10) 0.288(5) 0.042(7) Uiso d 1 . .
    H H4 0.194772 0.565882 0.611513 0.022 Uiso calc 1 . .
    H H9A 0.313194 0.255773 0.504956 0.037 Uiso calc 1 . .
    H H9B 0.271146 0.285849 0.469227 0.037 Uiso calc 1 . .
    H H9C 0.290932 0.282373 0.689425 0.037 Uiso calc 1 . .
    H H10A 0.353762 0.360767 0.264577 0.041 Uiso calc 1 . .
    H H10B 0.310243 0.336577 0.202018 0.041 Uiso calc 1 . .
    H H10C 0.350205 0.303410 0.244822 0.041 Uiso calc 1 . .
    H H14A 0.303649 0.733924 0.513951 0.036 Uiso calc 1 . .
    H H14B 0.271251 0.704803 0.651137 0.036 Uiso calc 1 . .
    H H14C 0.269906 0.699027 0.412177 0.036 Uiso calc 1 . .
    H H15A 0.369017 0.641198 0.719381 0.043 Uiso calc 1 . .
    H H15B 0.333112 0.668096 0.843702 0.043 Uiso calc 1 . .
    H H15C 0.364036 0.698483 0.703467 0.043 Uiso calc 1 . .
    C C1 0.25351(4) 0.45203(5) 0.6000(3) 0.0160(3) Uani d 1 . .
    C C2 0.21008(5) 0.44989(5) 0.6118(3) 0.0182(3) Uani d 1 . .
    C C3 0.18798(5) 0.49280(6) 0.6182(3) 0.0193(4) Uani d 1 . .
    C C4 0.20942(4) 0.53608(5) 0.6100(3) 0.0183(3) Uani d 1 . .
    C C5 0.25298(4) 0.53508(5) 0.5995(3) 0.0159(3) Uani d 1 . .
    C C6 0.27810(5) 0.40863(6) 0.5837(3) 0.0186(4) Uani d 1 . .
    C C7 0.29850(5) 0.37292(5) 0.5576(3) 0.0190(4) Uani d 1 . .
    C C8 0.32310(5) 0.32951(6) 0.5046(3) 0.0179(4) Uani d 1 . .
    C C9 0.29729(5) 0.28434(6) 0.5457(3) 0.0244(4) Uani d 1 . .
    C C10 0.33542(6) 0.33286(6) 0.2844(3) 0.0275(4) Uani d 1 . .
    C C11 0.27666(4) 0.57928(5) 0.5862(3) 0.0170(3) Uani d 1 . .
    C C12 0.29570(4) 0.61579(6) 0.5643(3) 0.0178(3) Uani d 1 . .
    C C13 0.31907(5) 0.66164(5) 0.5422(3) 0.0181(4) Uani d 1 . .
    C C14 0.28820(5) 0.70362(6) 0.5287(3) 0.0238(4) Uani d 1 . .
    C C15 0.34897(6) 0.66791(7) 0.7178(4) 0.0290(4) Uani d 1 . .
loop_
    _atom_site_aniso_label
    _atom_site_aniso_U_11
    _atom_site_aniso_U_22
    _atom_site_aniso_U_33
    _atom_site_aniso_U_12
    _atom_site_aniso_U_13
    _atom_site_aniso_U_23
    O1 0.0193(5) 0.0161(5) 0.0383(9) -0.0015(4) -0.0082(6) 0.0042(6)
    O2 0.0195(5) 0.0166(5) 0.0287(7) -0.0014(4) 0.0053(6) 0.0013(6)
    O3 0.0154(5) 0.0246(6) 0.0586(11) -0.0014(4) 0.0000(7) 0.0166(7)
    N1 0.0161(5) 0.0165(6) 0.0173(8) 0.0000(4) -0.0002(6) 0.0005(6)
    C1 0.0187(7) 0.0157(7) 0.0138(8) 0.0000(5) -0.0010(7) 0.0008(7)
    C2 0.0186(6) 0.0176(7) 0.0182(9) -0.0035(5) -0.0006(7) 0.0009(7)
    C3 0.0144(6) 0.0230(8) 0.0205(9) -0.0004(6) -0.0009(7) 0.0010(8)
    C4 0.0175(7) 0.0180(7) 0.0195(9) 0.0022(5) 0.0000(7) 0.0000(7)
    C5 0.0183(7) 0.0157(7) 0.0136(9) -0.0003(5) 0.0001(7) 0.0007(7)
    C6 0.0185(7) 0.0174(7) 0.0200(9) -0.0027(5) -0.0010(7) 0.0019(7)
    C7 0.0178(6) 0.0168(7) 0.0225(9) -0.0029(5) 0.0009(7) 0.0029(8)
    C8 0.0163(6) 0.0143(7) 0.0232(10) 0.0003(5) -0.0017(7) 0.0024(7)
    C9 0.0228(7) 0.0164(7) 0.0339(11) -0.0046(6) -0.0014(8) 0.0015(8)
    C10 0.0299(8) 0.0245(8) 0.0280(11) 0.0067(7) 0.0065(8) 0.0042(8)
    C11 0.0174(7) 0.0175(7) 0.0161(8) 0.0017(5) -0.0005(7) -0.0004(7)
    C12 0.0173(6) 0.0172(7) 0.0190(9) 0.0025(6) -0.0001(6) -0.0009(7)
    C13 0.0179(7) 0.0135(7) 0.0229(10) 0.0004(5) 0.0002(7) 0.0001(7)
    C14 0.0230(7) 0.0161(7) 0.0322(11) 0.0031(6) 0.0025(8) 0.0023(8)
    C15 0.0340(9) 0.0203(8) 0.0327(11) -0.0043(7) -0.0129(8) 0.0014(8)
_geom_special_details
;
 All esds (except the esd in the dihedral angle between two l.s. planes)
 are estimated using the full covariance matrix.  The cell esds are taken
 into account individually in the estimation of esds in distances, angles
 and torsion angles; correlations between esds in cell parameters are only
 used when they are defined by crystal symmetry.  An approximate (isotropic)
 treatment of cell esds is used for estimating esds involving l.s. planes.
;
loop_
    _geom_bond_atom_site_label_1
    _geom_bond_atom_site_label_2
    _geom_bond_site_symmetry_2
    _geom_bond_distance
    _geom_bond_publ_flag
    O2 C13 . 1.436(2) ?
    O2 H2 . 0.89(3) ?
    O1 C8 . 1.427(2) ?
    O1 H1 . 0.86(3) ?
    O3 H3A . 0.86(3) ?
    O3 H3B . 0.83(3) ?
    N1 C1 . 1.3473(19) ?
    N1 C5 . 1.3488(19) ?
    C1 C6 . 1.442(2) ?
    C1 C2 . 1.393(2) ?
    C8 C7 . 1.481(2) ?
    C8 C9 . 1.525(2) ?
    C8 C10 . 1.522(3) ?
    C5 C4 . 1.3952(19) ?
    C5 C11 . 1.444(2) ?
    C12 C11 . 1.191(2) ?
    C12 C13 . 1.482(2) ?
    C7 C6 . 1.199(2) ?
    C4 H4 . 0.9500 ?
    C4 C3 . 1.384(2) ?
    C13 C14 . 1.529(2) ?
    C13 C15 . 1.521(3) ?
    C2 H2A . 0.9500 ?
    C2 C3 . 1.385(2) ?
    C3 H3 . 0.9500 ?
    C9 H9A . 0.9800 ?
    C9 H9B . 0.9800 ?
    C9 H9C . 0.9800 ?
    C10 H10A . 0.9800 ?
    C10 H10B . 0.9800 ?
    C10 H10C . 0.9800 ?
    C14 H14A . 0.9800 ?
    C14 H14B . 0.9800 ?
    C14 H14C . 0.9800 ?
    C15 H15A . 0.9800 ?
    C15 H15B . 0.9800 ?
    C15 H15C . 0.9800 ?
loop_
    _geom_angle_atom_site_label_1
    _geom_angle_atom_site_label_2
    _geom_angle_atom_site_label_3
    _geom_angle_site_symmetry_1
    _geom_angle_site_symmetry_3
    _geom_angle
    _geom_angle_publ_flag
    C13 O2 H2 . . 107(2) ?
    C8 O1 H1 . . 109.4(19) ?
    H3A O3 H3B . . 105(2) ?
    C1 N1 C5 . . 117.40(12) ?
    N1 C1 C6 . . 115.80(12) ?
    N1 C1 C2 . . 123.32(13) ?
    C2 C1 C6 . . 120.85(13) ?
    O1 C8 C7 . . 111.09(14) ?
    O1 C8 C9 . . 105.94(14) ?
    O1 C8 C10 . . 110.27(13) ?
    C7 C8 C9 . . 109.73(13) ?
    C7 C8 C10 . . 108.51(15) ?
    C10 C8 C9 . . 111.32(16) ?
    N1 C5 C4 . . 122.83(14) ?
    N1 C5 C11 . . 116.47(12) ?
    C4 C5 C11 . . 120.68(14) ?
    C11 C12 C13 . . 178.5(2) ?
    C6 C7 C8 . . 174.6(2) ?
    C5 C4 H4 . . 120.7 ?
    C3 C4 C5 . . 118.66(14) ?
    C3 C4 H4 . . 120.7 ?
    C12 C11 C5 . . 176.4(2) ?
    C7 C6 C1 . . 176.0(2) ?
    O2 C13 C12 . . 106.48(13) ?
    O2 C13 C14 . . 109.61(14) ?
    O2 C13 C15 . . 109.95(14) ?
    C12 C13 C14 . . 109.48(12) ?
    C12 C13 C15 . . 109.82(15) ?
    C15 C13 C14 . . 111.38(14) ?
    C1 C2 H2A . . 120.8 ?
    C3 C2 C1 . . 118.31(13) ?
    C3 C2 H2A . . 120.8 ?
    C4 C3 C2 . . 119.44(13) ?
    C4 C3 H3 . . 120.3 ?
    C2 C3 H3 . . 120.3 ?
    C8 C9 H9A . . 109.5 ?
    C8 C9 H9B . . 109.5 ?
    C8 C9 H9C . . 109.5 ?
    H9A C9 H9B . . 109.5 ?
    H9A C9 H9C . . 109.5 ?
    H9B C9 H9C . . 109.5 ?
    C8 C10 H10A . . 109.5 ?
    C8 C10 H10B . . 109.5 ?
    C8 C10 H10C . . 109.5 ?
    H10A C10 H10B . . 109.5 ?
    H10A C10 H10C . . 109.5 ?
    H10B C10 H10C . . 109.5 ?
    C13 C14 H14A . . 109.5 ?
    C13 C14 H14B . . 109.5 ?
    C13 C14 H14C . . 109.5 ?
    H14A C14 H14B . . 109.5 ?
    H14A C14 H14C . . 109.5 ?
    H14B C14 H14C . . 109.5 ?
    C13 C15 H15A . . 109.5 ?
    C13 C15 H15B . . 109.5 ?
    C13 C15 H15C . . 109.5 ?
    H15A C15 H15B . . 109.5 ?
    H15A C15 H15C . . 109.5 ?
    H15B C15 H15C . . 109.5 ?
loop_
    _geom_torsion_atom_site_label_1
    _geom_torsion_atom_site_label_2
    _geom_torsion_atom_site_label_3
    _geom_torsion_atom_site_label_4
    _geom_torsion_site_symmetry_1
    _geom_torsion_site_symmetry_2
    _geom_torsion_site_symmetry_3
    _geom_torsion_site_symmetry_4
    _geom_torsion
    _geom_torsion_publ_flag
    N1 C1 C2 C3 . . . . 0.7(3) ?
    N1 C5 C4 C3 . . . . 0.1(3) ?
    C1 N1 C5 C4 . . . . 1.3(3) ?
    C1 N1 C5 C11 . . . . -177.20(15) ?
    C1 C2 C3 C4 . . . . 0.9(3) ?
    C5 N1 C1 C6 . . . . 176.16(16) ?
    C5 N1 C1 C2 . . . . -1.8(3) ?
    C5 C4 C3 C2 . . . . -1.3(3) ?
    C11 C5 C4 C3 . . . . 178.62(17) ?
    C6 C1 C2 C3 . . . . -177.14(17) ?
loop_
    _geom_hbond_atom_site_label_d
    _geom_hbond_atom_site_label_h
    _geom_hbond_atom_site_label_a
    _geom_hbond_site_symmetry_a
    _geom_hbond_distance_dh
    _geom_hbond_distance_ha
    _geom_hbond_distance_da
    _geom_hbond_angle_dha
    _geom_hbond_publ_flag
    O1 H1 O2 16_545 0.86(3) 1.90(3) 2.7640(15) 175(3) y
    O2 H2 O3 . 0.89(3) 1.82(2) 2.7052(17) 170(3) y
    O3 H3A N1 12_554 0.86(3) 2.02(3) 2.8790(18) 179(3) y
    O3 H3B O1 5_554 0.83(3) 2.01(3) 2.8361(19) 173(3) y
_shelx_space_group_comment
;
The symmetry employed for this shelxl refinement is uniquely defined
by the following loop, which should always be used as a source of
symmetry information in preference to the above space-group names.
They are only intended as comments.
;
_shelx_estimated_absorpt_T_min     0.806
_shelx_estimated_absorpt_T_max     0.937
_shelx_hkl_file
;
   0   0  -6    1.49    0.57
   0   0  -4 7478.40  124.00
   0   0  -2    1.61    0.49
   0   2  -8    1.10    0.27
   0   2  -6 1435.25   24.71
   0  -2  -6 1457.19   24.63
   0  -2  -4    1.05    0.65
   0   2  -4    1.11    0.60
   0   2  -2 7801.68  127.75
   0   4  -8  123.67    2.44
   0   4  -6    0.49    0.51
   0  -4  -6    0.19    0.42
   0  -4  -4  497.30   10.46
   0   4  -4  488.30   10.04
   0   4  -2    0.34    0.32
   0   4  -2   -0.10    0.26
   0  -4   0   79.60    1.50
   0   4   2    0.13    0.26
   0   6  -8    0.48    0.24
   0  -6  -6   40.42    1.37
   0  -6  -4    0.34    0.62
   0   6  -2  556.41    9.99
   0  -6   0    0.27    0.16
   0   6   2  551.62    9.93
   0   8  -8   48.75    1.11
   0  -8  -6    0.39    0.36
   0   8  -6    0.29    0.51
   0   8  -2    0.34    0.44
   0  -8   0  506.10    8.66
   0   8   2    0.50    0.43
   0  10  -6   40.19    1.46
   0  10  -4    0.30    0.39
   0 -10  -4    0.08    0.63
   0  10  -2 1294.50   22.84
   0 -10   0    0.06    0.16
   0  10   2 1344.70   23.64
   0  12  -6    0.65    0.45
   0 -12  -4   44.01    2.52
   0  12  -4   46.62    1.59
   0  12  -2    0.42    0.54
   0 -12   0 2145.15   35.48
   0  12   2    0.43    0.57
   0  14  -6   53.96    1.60
   0 -14  -4    0.54    0.67
   0  14  -4    0.20    0.43
   0  14  -2   85.43    3.25
   0  14   0    0.18    0.55
   0  14   2   82.67    3.20
   0  16  -6    0.31    0.32
   0  16  -4   31.13    1.35
   0 -16  -4   32.16    2.24
   0  16  -2    0.08    0.58
   0  16   0  190.96    5.50
   0  16   2    0.39    0.67
   0  18  -4    0.46    0.48
   0  18  -2  233.87    6.80
   0  18  -2  228.15    4.63
   0  18   0    0.12    0.40
   0  18   0   -0.07    0.39
   0  18   0    0.91    0.78
   0  18   2  221.36    4.64
   0  18   2  234.74    6.78
   0  20  -6    0.22    0.40
   0  20  -4  195.34    4.30
   0  20  -4  193.56    4.32
   0  20  -2    0.61    0.47
   0  20  -2    0.76    0.89
   0  20  -2    0.10    0.48
   0  20   0    1.07    0.85
   0  20   0    1.61    0.51
   0  20   0    1.90    0.52
   0  20   2    0.66    0.46
   0  20   2    1.30    0.81
   0  22  -6  449.65    7.90
   0  22  -4   -0.16    0.59
   0  22  -4    0.42    0.48
   0  22  -2  644.64   12.04
   0 -22  -2  646.10   13.82
   0  22  -2  665.80   15.21
   0  22  -2  670.48   12.08
   0  22  -2  668.06   11.91
   0  22   0    0.41    0.58
   0  22   0   -0.12    0.82
   0  22   0    1.57    0.56
   0  22   2  646.57   15.12
   0  22   2  668.09   12.15
   0  24  -4  414.51    7.71
   0  24  -4  406.18    7.69
   0  24  -2    0.87    0.64
   0  24  -2    1.65    0.63
   0  24  -2    0.90    0.57
   0  24   0 2871.13   47.74
   0  24   0 2724.75   51.69
   0  24   0 2847.81   47.44
   0  24   2    1.80    0.63
   0  26  -4    1.23    0.53
   0  26  -4   -0.09    0.33
   0  26  -2    7.15    0.78
   0  26  -2    8.10    0.85
   0  26  -2    8.11    0.84
   0  26   0    0.85    0.63
   0  26   2    6.76    0.79
   0  28  -4   60.97    1.59
   0  28  -2   -0.14    0.47
   0  28  -2    0.37    0.37
   0  28  -2    0.49    0.58
   0  28  -2    0.24    0.54
   0  28   0   16.55    1.13
   0  30  -2   12.39    0.84
   0  30  -2   14.12    0.83
   0  30   0   -0.48    0.59
   0  32  -2   -0.09    0.36
   0  32   0   19.14    0.88
   0  34   0    0.19    0.23
   1  -1  -7    2.69    0.51
   1   1  -7    2.01    0.51
  -1  -1  -7    2.33    0.48
  -1   1  -7    3.38    0.54
  -1   1  -5  168.24    3.55
   1  -1  -5  167.53    5.16
  -1   1  -5  165.28    5.00
   1   1  -5  172.27    3.55
   1  -1  -5  165.82    3.50
  -1  -1  -5  167.49    3.53
   1  -1  -5  165.52    3.67
   1   1  -5  169.01    5.12
  -1  -1  -5  169.51    3.68
  -1  -1  -5  164.12    5.07
  -1   1  -5  170.75    3.71
   1   1  -3  518.95    9.86
  -1  -1  -3  512.11    9.88
  -1   1  -3  499.57    9.74
   1  -1  -3  509.97    9.92
  -1   1  -1  507.13    8.66
   1  -1  -1  505.18    8.79
   1   3  -7   11.11    0.75
  -1   3  -7   10.38    0.75
  -1  -3  -7    9.94    0.66
   1  -3  -7    9.88    0.67
   1   3  -5   12.82    1.25
  -1  -3  -5   11.96    0.69
  -1  -3  -5   13.25    1.35
   1  -3  -5   12.53    0.68
   1  -3  -5   11.98    0.76
  -1   3  -5   12.51    1.23
   1  -3  -5   13.45    1.38
  -1   3  -5   11.91    0.80
  -1  -3  -5   12.56    0.77
  -1   3  -5   11.74    0.71
   1   3  -3  123.01    3.26
  -1  -3  -3  121.81    3.40
  -1   3  -3  120.62    3.17
  -1   3  -1  902.47   15.55
  -1   3  -1  939.64   15.44
   1   3  -1  928.58   15.58
  -1   3   1  939.07   15.79
  -1  -5  -7    0.31    0.34
   1   5  -7    0.13    0.45
   1  -5  -7    0.30    0.34
  -1   5  -7    0.25    0.43
  -1  -5  -5  142.49    3.12
  -1  -5  -5  147.55    4.86
  -1  -5  -5  149.33    3.25
   1  -5  -5  149.70    3.25
   1  -5  -5  145.07    3.10
   1  -5  -5  139.55    4.80
  -1   5  -3   54.29    1.87
   1   5  -3   54.13    1.95
  -1   5  -1  640.58   11.21
  -1   5   1  648.28   11.35
   1  -7  -5   79.76    2.02
  -1  -7  -5   84.54    3.56
  -1   7  -5   77.66    2.18
   1  -7  -5   76.12    1.92
   1   7  -5   80.67    2.30
   1  -7  -5   80.97    3.50
  -1  -7  -5   76.30    1.95
  -1  -7  -5   80.50    2.04
   1  -7  -3  104.28    3.28
  -1   7  -1  242.30    4.98
  -1   7   1  248.53    5.11
   1   9  -7   26.90    1.04
  -1   9  -7   27.80    1.04
  -1  -9  -5   15.11    1.58
  -1   9  -5   13.67    0.92
  -1   9  -5   12.81    0.85
  -1  -9  -5   12.54    0.68
   1  -9  -5   12.93    1.49
  -1  -9  -3  188.84    4.92
   1   9  -3  177.47    4.16
   1  -9  -3  180.17    4.87
  -1   9  -1   11.43    0.90
  -1   9   1   12.10    0.91
   1  11  -7    4.02    0.47
  -1  11  -7    3.85    0.45
  -1  11  -5  162.51    3.68
  -1 -11  -5  163.42    5.53
  -1  11  -5  170.50    3.88
  -1 -11  -3  225.82    5.78
   1 -11  -3  216.79    5.71
   1  11  -3  219.54    5.23
  -1  11  -1  228.98    5.39
  -1  11   1  234.90    5.50
   1  13  -7    4.86    0.43
  -1  13  -7    5.14    0.42
   1  13  -5   73.95    2.23
  -1  13  -5   68.61    2.01
  -1  13  -5   69.52    2.16
   1  13  -3  112.92    3.62
   1 -13  -3  118.41    3.95
  -1 -13  -3  114.21    3.90
  -1  13  -1   97.46    3.28
  -1  13   1   87.12    3.12
   1  15  -5   23.55    1.20
  -1  15  -5   22.66    1.02
   1  15  -5   21.90    1.03
  -1  15  -5   21.62    1.16
  -1  15  -3   45.36    1.56
   1  15  -3   46.11    2.36
  -1  15  -3   45.75    1.53
   1  15  -3   48.62    1.61
  -1 -15  -3   48.77    2.50
   1 -15  -3   49.04    2.49
   1  15  -1   66.02    2.87
  -1  15  -1   75.07    3.09
  -1  15   1   70.36    3.00
   1  15   1   64.30    2.87
   1  17  -7    2.73    0.34
   1  17  -5   33.06    1.19
  -1  17  -5   32.87    1.40
  -1  17  -5   32.26    1.14
   1  17  -5   32.65    1.41
  -1  17  -3    0.81    0.45
   1 -17  -3    0.83    0.68
   1  17  -3    0.60    0.45
  -1  17  -3    0.87    0.45
  -1 -17  -3    0.76    0.66
   1  17  -3    0.90    0.70
   1  17  -1   87.41    2.12
   1  17  -1   84.76    3.58
  -1  17  -1   82.73    3.57
  -1  17   1   88.36    3.65
   1  17   1   84.18    3.52
   1  19  -5   30.94    1.33
  -1  19  -5   32.96    1.33
  -1 -19  -3  131.54    4.67
  -1  19  -3  132.65    3.19
   1  19  -3  124.54    3.21
  -1  19  -3  131.75    3.13
   1 -19  -3  125.53    4.54
  -1  19  -3  126.04    3.20
   1  19  -1  207.62    4.31
  -1  19  -1  217.00    6.71
  -1  19  -1  211.41    4.50
   1  19  -1  220.25    6.68
   1  19   1  223.70    4.60
  -1  19   1  213.22    4.59
   1  19   1  212.22    6.65
  -1  19   1  211.37    6.65
   1  21  -5  189.94    3.97
  -1  21  -5  184.08    3.95
   1  21  -5  180.52    3.98
  -1  21  -3  133.19    3.22
   1  21  -3  126.70    3.32
   1  21  -3  137.16    3.27
   1  21  -3  131.25    3.28
  -1  21  -3  126.60    3.28
  -1  21  -3  132.41    3.23
   1  21  -3  128.70    3.18
  -1  21  -1    5.38    1.30
   1  21  -1    6.70    1.34
  -1  21  -1    5.43    0.69
   1  21  -1    6.61    0.69
  -1  21   1    6.15    1.33
  -1  21   1    6.90    0.77
   1  21   1    6.63    1.31
   1  21   1    7.46    0.74
   1  23  -5  354.50    6.60
   1  23  -5  351.14    6.58
   1  23  -3  477.05    9.00
   1  23  -3  479.44    9.02
  -1  23  -3  472.92    8.95
  -1  23  -3  475.96    8.98
  -1  23  -3  468.26    9.07
   1  23  -3  486.59    8.96
   1  23  -3  468.16    9.11
   1  23  -1 1182.76   20.43
  -1  23  -1 1160.53   24.23
  -1  23  -1 1189.56   20.65
   1  23  -1 1165.89   24.35
  -1  23   1 1139.28   24.23
   1  23   1 1187.63   24.40
   1  23   1 1185.02   20.75
  -1  23   1 1199.15   20.79
   1  25  -5  325.75    5.97
   1  25  -3  678.47   11.87
   1  25  -3  640.84   12.01
  -1  25  -3  647.93   11.91
  -1  25  -3  667.19   11.83
   1  25  -3  664.05   11.90
   1  25  -3  644.11   11.93
  -1  25  -3  660.62   12.00
   1  25  -1 1062.26   18.52
   1  25   1 1045.11   18.56
  -1  25   1 1049.59   18.60
   1  27  -5   85.09    1.83
   1  27  -3   45.31    1.48
  -1  27  -3   43.59    1.55
  -1  27  -3   46.96    1.57
  -1  27  -3   43.16    1.40
   1  27  -3   44.43    1.58
   1  27  -3   44.15    1.55
   1  27  -3   44.99    1.54
   1  27  -1  121.61    3.03
   1  27   1  124.41    3.28
  -1  27   1  123.52    3.29
   1  29  -3    3.34    0.53
   1  29  -3    3.15    0.50
  -1  29  -3    2.76    0.49
   1  29  -1   54.10    1.80
  -1  29  -1   51.16    1.74
   1  29   1   52.66    1.85
  -1  29   1   53.00    1.86
   1  31  -1   21.08    0.99
  -1  31  -1   21.01    0.96
   1  33  -1    9.13    0.56
  -1  33  -1    8.56    0.53
  -1  33   1    8.41    0.52
   1  33   1    8.67    0.55
   2   0  -8    0.54    0.24
  -2   0  -6  664.08   11.95
   2   0  -6  668.42   11.98
  -2   0  -4    3.03    0.68
   2   0  -4    1.16    0.65
   2   2  -8  311.89    5.52
  -2   2  -6  196.84    4.28
  -2  -2  -6  202.00    4.25
   2   2  -6  194.66    4.33
   2  -2  -6  198.55    4.26
  -2  -2  -6  197.16    4.14
  -2   2  -4 2293.86   39.72
   2   2  -4 2321.00   39.97
   2  -2  -4 2310.03   40.13
  -2  -2  -4 2310.38   40.01
  -2  -2  -2  498.97    9.06
  -2   2  -2  483.96    8.81
   2   2  -2  485.92    9.00
  -2   2   0 2155.02   35.92
  -2  -2   0 2236.02   35.93
   2   4  -8   25.98    0.78
  -2   4  -6  232.19    4.94
   2   4  -6  233.54    4.99
  -2  -4  -6  243.06    4.86
   2  -4  -6  240.70    4.86
  -2  -4  -6  239.23    4.77
   2  -4  -4    0.89    0.58
   2   4  -4    1.48    0.57
  -2   4  -4    1.04    0.49
  -2  -4  -4    0.92    0.60
   2   4  -2  794.42   14.25
  -2   4  -2  810.04   14.00
   2  -4  -2  837.89   14.50
  -2  -4   0   35.55    0.77
  -2   4   0   34.85    1.13
  -2   4   0   35.02    0.78
   2   6  -8   43.66    1.07
  -2  -6  -6    1.96    0.45
  -2  -6  -6    1.54    0.41
   2  -6  -6    2.12    0.45
  -2  -6  -4    0.47    0.55
  -2   6  -4    0.49    0.29
   2  -6  -2   20.78    1.13
  -2   6   0 1476.41   24.73
  -2  -6   0 1450.11   24.22
  -2  -8  -6   17.84    0.84
  -2  -8  -6   20.26    0.90
  -2   8  -6   19.17    1.02
   2  -8  -6   18.97    0.85
   2   8  -6   19.84    1.07
  -2  -8  -4    7.86    1.08
   2  -8  -4    8.09    1.10
  -2  -8  -4    8.97    0.53
   2  -8  -2    6.81    0.72
  -2   8  -2    6.91    0.73
  -2  -8   0   -0.09    0.21
  -2   8   0    0.15    0.42
  -2   8   2    6.46    0.70
   2  10  -6  195.21    4.17
  -2  10  -6  195.95    4.09
  -2  10  -4   51.81    1.63
   2 -10  -4   45.81    2.50
  -2  10  -2   24.40    1.41
  -2  10   0   28.35    1.42
  -2 -10   0   27.88    0.98
  -2  10   2   24.60    1.43
  -2  12  -6   10.99    0.75
   2  12  -6   10.14    0.77
  -2 -12  -4  120.88    4.37
  -2  12  -4  123.92    2.97
   2 -12  -4  130.43    4.50
   2  12  -4  116.84    2.98
  -2  12  -2  315.09    7.04
   2  12  -2  296.88    6.88
  -2 -12   0  484.69    8.75
  -2  12   0  483.62    9.89
   2  12   2  302.10    6.90
  -2  12   2  299.26    6.97
  -2  14  -6  111.46    2.57
   2  14  -6  110.58    2.65
  -2 -14  -4    9.72    1.29
  -2  14  -4    9.56    0.77
   2  14  -4    8.64    0.76
   2 -14  -4   10.42    1.33
  -2  14  -2  268.58    6.80
   2  14  -2  266.67    6.63
  -2 -14   0    1.23    0.32
  -2  14   0    1.73    0.72
   2  14   2  259.01    6.58
  -2  14   2  267.41    6.77
  -2  16  -6    6.02    0.49
   2  16  -6    6.31    0.54
  -2  16  -4    7.44    0.72
   2  16  -4    7.92    0.78
   2 -16  -4    6.79    1.18
  -2 -16  -4    6.32    1.15
   2  16  -2    4.72    0.95
  -2  16  -2    4.65    0.96
  -2  16   0   12.11    1.37
   2  16   2    5.59    1.04
  -2  16   2    4.77    0.99
  -2  18  -4   22.80    1.14
   2  18  -4   21.17    1.15
   2  18  -2   47.79    1.53
   2  18  -2   48.35    2.81
  -2  18  -2   47.55    2.79
  -2  18  -2   50.67    1.62
  -2  18  -2   45.95    1.56
  -2  18   0  480.86   11.21
   2  18   0  459.73   10.99
   2  18   0  474.59    8.61
  -2  18   0  489.34    8.83
  -2  18   2   46.92    2.76
   2  18   2   44.98    1.53
   2  18   2   47.66    2.78
  -2  18   2   47.87    1.63
   2  20  -6   36.70    1.19
   2  20  -4   21.89    1.18
  -2  20  -4   22.86    1.15
   2  20  -4   24.01    1.08
   2  20  -4   22.82    1.18
   2  20  -2   29.16    2.32
   2  20  -2   28.89    1.21
  -2  20  -2   27.12    1.22
  -2  20  -2   29.18    1.28
   2  20  -2   25.31    1.22
   2 -20  -2   30.43    1.90
  -2  20   0   45.35    2.93
  -2  20   0   46.98    1.63
  -2  20   0   48.74    1.69
   2  20   0   47.43    1.55
   2  20   0   47.95    2.94
   2  20   0   49.89    1.70
   2  20   2   26.86    1.21
  -2  20   2   27.32    1.27
   2  20   2   29.30    2.32
   2  22  -6   57.54    1.44
   2  22  -4  212.74    4.44
  -2  22  -4  210.84    4.44
   2  22  -4  199.50    4.32
   2  22  -4  207.75    4.53
   2  22  -2   15.28    1.81
   2  22  -2   14.14    0.97
  -2  22  -2   14.17    0.96
  -2  22  -2   17.57    1.08
   2  22  -2   15.31    1.02
   2  22   0   27.00    1.31
  -2  22   0   28.03    2.45
  -2  22   0   28.51    1.33
   2  22   0   31.13    2.57
   2  22   0   27.09    1.21
  -2  22   2   15.05    1.04
   2  22   2   15.67    1.00
   2  22   2   14.41    1.83
   2  24  -4  146.71    3.43
   2  24  -4  151.59    3.41
  -2  24  -4  153.19    3.35
   2  24  -2  642.92   12.02
  -2  24  -2  654.28   12.02
  -2  24  -2  651.54   11.96
   2  24  -2  661.43   12.06
   2  24  -2  661.42   11.88
   2  24   0  669.44   12.18
   2  24   0  683.71   12.47
   2  24   0  644.52   15.90
  -2  24   0  681.44   12.53
  -2  24   2  661.33   12.27
   2  24   2  669.13   12.18
   2  26  -4  163.33    3.50
   2  26  -4  170.29    3.54
   2  26  -2    2.32    0.66
  -2  26  -2    2.17    0.64
   2  26  -2    0.98    0.56
  -2  26  -2    1.44    0.47
  -2  26  -2    1.65    0.55
   2  26  -2    2.09    0.66
  -2  26   0   38.08    1.65
   2  26   0   37.12    1.60
   2  26   2    1.39    0.55
   2  28  -4   23.99    0.91
   2  28  -4   21.39    0.79
  -2  28  -2   14.69    0.90
   2  28  -2   13.78    0.91
   2  28  -2   14.04    0.97
   2  28  -2   13.50    0.84
   2  28  -2   11.71    0.87
  -2  28  -2   14.16    0.96
   2  28   0   58.82    2.06
  -2  28   0   63.08    2.13
   2  30  -2    8.01    0.70
  -2  30  -2    7.43    0.70
   2  30  -2    6.13    0.52
   2  30  -2    7.13    0.70
  -2  30  -2    7.17    0.62
   2  30   0    5.93    0.74
  -2  30   0    6.00    0.77
   2  32  -2    1.57    0.41
   2  32  -2    1.43    0.38
  -2  32   0    1.81    0.41
   2  32   0    1.57    0.45
   2  32   0    1.24    0.48
  -2  34   0    0.21    0.21
   2  34   0    0.41    0.25
  -3  -1  -7   64.61    1.80
  -3   1  -7   66.46    1.83
   3   1  -7   66.48    1.85
   3  -1  -7   66.28    1.81
  -3   1  -5  254.08    5.08
  -3  -1  -5  253.15    5.06
   3   1  -5  239.65    6.66
  -3   1  -5  245.37    6.44
  -3   1  -5  255.38    4.96
  -3  -1  -5  250.87    4.93
  -3  -1  -5  247.47    6.60
   3  -1  -5  250.42    6.78
  -3  -1  -3  265.67    5.81
  -3   1  -3  263.61    5.69
   3   1  -3  275.26    5.96
   3   1  -1 1948.35   32.00
   3  -1  -1 1967.46   32.03
  -3   1  -1 1896.78   31.77
   3   3  -7    5.34    0.60
  -3   3  -7    4.51    0.59
  -3  -3  -7    5.34    0.55
   3  -3  -7    5.11    0.52
   3  -3  -5   73.80    3.28
  -3  -3  -5   75.12    3.17
  -3  -3  -5   76.74    1.98
   3  -3  -5   76.73    2.08
   3   3  -5   71.52    3.11
  -3  -3  -5   75.68    2.05
  -3   3  -5   76.07    2.00
  -3   3  -5   75.23    2.10
  -3   3  -5   71.15    2.91
  -3   3  -3  386.01    7.53
   3   3  -3  382.80    7.80
  -3  -3  -3  377.40    7.88
  -3  -3  -1 3892.98   63.90
   3  -3  -1 3884.32   63.86
  -3   3  -1 3884.39   63.44
   3   5  -7    9.27    0.73
   3  -5  -7    8.65    0.58
   3  -5  -5  104.81    4.04
   3  -5  -5   98.51    2.32
  -3  -5  -5  100.22    3.85
  -3   5  -5  102.86    2.57
  -3  -5  -5  103.08    2.42
  -3  -5  -5  102.99    2.48
   3  -5  -5  100.68    2.48
  -3   5  -3   57.42    1.87
   3   5  -3   56.70    2.10
  -3  -5  -3   59.80    2.26
   3  -5  -3   56.31    2.24
  -3   5  -1  450.69    8.20
  -3  -5  -1  441.20    8.03
  -3   5   1  448.67    8.25
  -3   7  -7    1.55    0.43
  -3  -7  -5   10.07    1.30
   3  -7  -5   10.14    0.65
  -3   7  -5   10.52    0.77
  -3  -7  -5    9.25    0.63
  -3  -7  -5   10.81    0.69
   3   7  -5   10.16    0.82
   3  -7  -3   29.97    1.66
   3   7  -3   29.90    1.16
  -3  -7  -1  183.52    3.84
  -3   7  -1  181.64    4.14
  -3   7   1  182.18    4.10
  -3   9  -7   19.84    0.86
   3   9  -7   19.64    0.90
  -3  -9  -5  152.59    3.28
  -3   9  -5  156.25    3.50
  -3  -9  -5  152.66    5.24
  -3  -9  -5  154.80    3.29
   3   9  -5  159.88    3.71
   3  -9  -3  278.26    6.59
   3   9  -3  277.58    5.88
  -3   9  -1  324.97    6.88
  -3  -9  -1  333.65    6.42
  -3   9   1  329.44    6.88
   3  11  -7   44.25    1.32
  -3  11  -7   44.83    1.28
  -3 -11  -5   45.53    1.37
   3 -11  -5   47.17    2.75
   3  11  -5   47.63    1.73
  -3  11  -5   48.34    1.70
  -3 -11  -5   43.85    2.67
  -3  11  -5   47.81    1.57
   3 -11  -3  212.48    5.50
   3  11  -3  199.45    4.97
  -3  11  -1  691.70   12.99
  -3 -11  -1  662.85   12.14
  -3  11   1  667.25   10.98
  -3  11   1  677.17   12.56
   3  13  -7   13.54    0.63
  -3  13  -7   12.68    0.59
  -3  13  -5   98.09    2.64
  -3  13  -5   94.16    2.41
   3 -13  -3  245.03    6.33
   3  13  -3  242.60    6.04
  -3 -13  -1  653.03   12.07
  -3  13  -1  673.20   13.19
  -3  13   1  684.83   13.59
   3  15  -7   15.93    0.61
  -3  15  -5   38.19    1.51
  -3  15  -5   38.79    1.31
  -3  15  -3   78.11    2.15
   3  15  -3   75.30    3.09
   3 -15  -3   76.52    3.17
  -3  15  -1   87.45    3.43
  -3  15   1   88.78    3.52
  -3  17  -7    3.47    0.36
   3  17  -7    3.05    0.35
   3  17  -5    6.34    0.60
  -3  17  -5    7.77    0.72
   3  17  -5    6.63    0.76
  -3  17  -3   40.53    1.45
  -3  17  -3   38.77    1.47
  -3  17  -3   41.86    1.42
   3  17  -3   38.55    2.33
   3 -17  -3   43.26    2.38
  -3  17  -1   86.19    2.18
  -3  17  -1   82.35    3.57
   3  17  -1   82.71    2.05
  -3  17  -1   79.58    2.03
  -3  17   1   84.64    3.60
   3  17   1   77.14    3.41
  -3  17   1   84.41    2.22
  -3  19  -5   49.99    1.65
   3  19  -5   49.82    1.73
  -3  19  -3    0.08    0.51
  -3  19  -3    0.39    0.41
  -3 -19  -3   -0.09    0.73
  -3  19  -3    0.30    0.42
  -3  19  -3    0.06    0.44
   3 -19  -3   -0.25    0.67
   3  19  -3    0.51    0.51
  -3  19  -1  119.18    2.88
  -3  19  -1  123.18    4.79
  -3  19  -1  127.68    2.99
   3  19  -1  121.22    2.82
  -3  19  -1  119.39    2.83
   3  19  -1  119.24    4.66
  -3  19   1  126.30    3.05
  -3  19   1  123.47    4.75
   3  19   1  120.51    4.61
  -3  19   1  113.75    2.85
   3  19   1  124.58    2.96
   3  21  -5  197.74    4.24
  -3  21  -5  196.37    4.15
   3  21  -5  201.92    4.17
  -3  21  -3   29.17    1.26
   3  21  -3   29.05    1.30
  -3  21  -3   29.28    1.32
   3  21  -3   25.68    1.34
  -3  21  -3   28.77    1.24
  -3  21  -3   28.66    1.32
   3  21  -1  426.69    8.06
   3  21  -1  440.19   11.20
  -3  21  -1  429.17    8.08
  -3  21  -1  435.96    8.26
  -3  21   1  436.09   11.24
   3  21   1  433.69   11.27
  -3  21   1  451.45    8.60
   3  21   1  445.30    8.48
   3  23  -5  118.38    2.65
   3  23  -5  115.89    2.69
  -3  23  -5  110.91    2.63
  -3  23  -3  186.39    4.08
   3  23  -3  177.92    4.23
  -3  23  -3  181.11    4.15
  -3  23  -3  177.14    4.07
   3  23  -3  181.50    4.06
   3  23  -3  182.28    4.18
   3  23  -3  185.44    4.17
  -3  23  -3  183.55    4.01
   3  23  -1  320.17    9.55
  -3  23  -1  327.48    6.73
  -3  23  -1  330.62    6.56
   3  23  -1  339.28    6.55
  -3  23   1  331.63    6.76
   3  23   1  316.41    9.35
   3  23   1  322.92    6.61
   3  25  -5    5.96    0.47
   3  25  -5    5.92    0.52
  -3  25  -5    6.14    0.53
  -3  25  -3  177.94    3.82
   3  25  -3  176.77    4.11
   3  25  -3  183.12    3.97
  -3  25  -3  174.58    3.99
   3  25  -3  175.31    4.02
  -3  25  -3  180.06    3.95
   3  25  -3  183.96    4.08
  -3  25  -3  173.45    3.96
   3  25  -1   96.90    2.60
  -3  25  -1   92.08    2.59
  -3  25  -1   98.93    2.80
   3  25   1   93.76    2.71
  -3  25   1   93.55    2.82
  -3  27  -3  112.61    2.67
   3  27  -3  109.22    2.66
   3  27  -3  111.78    2.66
  -3  27  -3  103.20    2.63
   3  27  -3  107.31    2.77
   3  27  -3  100.92    2.66
  -3  27  -1   37.47    1.48
   3  27  -1   36.16    1.44
  -3  27  -1   38.15    1.51
  -3  27  -1   34.73    1.56
   3  27  -1   35.73    1.56
   3  27   1   36.96    1.59
  -3  27   1   38.59    1.66
   3  29  -3    0.74    0.35
   3  29  -3    0.58    0.43
  -3  29  -3    0.62    0.44
   3  29  -3    1.59    0.45
   3  29  -1   13.19    0.93
  -3  29  -1   12.12    0.83
  -3  29  -1   12.33    0.97
   3  29  -1   11.67    0.94
   3  29   1   10.77    0.86
   3  31  -1   12.21    0.84
  -3  31  -1   12.54    0.74
   3  31  -1   12.40    0.79
  -3  31  -1   10.45    0.81
   3  31   1   11.48    0.78
   3  33  -1   12.96    0.65
   3  33  -1   11.95    0.69
  -3  33   1   11.93    0.58
   4   0  -8  102.69    2.04
  -4   0  -6    0.31    0.50
  -4   0  -6    0.44    0.41
   4   0  -6   -0.32    0.52
   4   0  -4  774.50   15.04
  -4   0  -4  770.98   14.69
  -4   0  -2    0.46    0.36
  -4   0   0  500.42    8.62
   4   2  -8   14.14    0.54
   4   2  -6  291.03    5.95
  -4  -2  -6  297.44    5.84
  -4   2  -6  288.44    5.86
  -4  -2  -6  299.95    5.76
   4  -2  -6  298.19    5.87
  -4  -2  -4   85.36    3.06
   4   2  -4   87.60    3.14
   4  -2  -4   87.13    3.22
  -4   2  -4   84.63    2.87
  -4   2  -2 1404.45   23.61
   4  -2  -2 1398.49   24.03
   4  -2   0   38.61    0.84
  -4  -2   0   44.96    1.10
   4   4  -8   45.55    1.12
   4   4  -6  113.90    2.92
  -4  -4  -6  114.58    2.78
  -4  -4  -6  111.99    2.70
   4  -4  -6  115.75    2.77
  -4  -4  -4   65.19    2.70
  -4   4  -4   63.75    2.32
  -4   4  -4   64.03    1.64
   4   4  -4   62.28    2.60
  -4   4  -2  191.92    3.81
   4  -4  -2  195.10    4.35
   4   4  -2  192.92    4.24
   4  -4   0 1234.34   20.37
  -4   4   0 1231.36   20.56
  -4  -4   0 1244.96   20.56
   4   6  -8    1.58    0.26
  -4  -6  -6   18.86    0.92
   4   6  -6   18.41    1.07
  -4  -6  -6   19.25    0.91
   4  -6  -6   20.27    0.93
  -4   6  -6   20.20    1.02
  -4  -6  -4   11.41    1.18
   4  -6  -4   11.96    1.23
  -4  -6  -4   12.03    0.61
  -4   6  -4   11.43    0.64
   4  -6  -2  808.71   14.57
  -4  -6   0   59.84    1.34
  -4   6   0   58.01    1.34
  -4  -8  -6  103.42    2.50
  -4   8  -6  108.22    2.68
  -4  -8  -6  109.21    2.54
  -4  -8  -4   76.34    3.12
  -4  -8  -4   73.80    1.82
  -4   8  -4   76.16    1.88
   4  -8  -4   81.37    3.24
   4  -8  -2  100.15    2.90
  -4  -8   0   38.54    1.25
  -4   8   0   44.07    1.70
  -4  10  -6  148.45    3.31
  -4 -10  -6  144.74    3.11
   4  10  -6  146.82    3.42
  -4 -10  -4   78.93    1.94
  -4  10  -4   84.33    2.22
   4  10  -4   87.00    2.31
   4 -10  -4   86.76    3.50
  -4 -10  -4   80.10    3.38
   4 -10  -2  437.59    8.82
  -4  10   0  224.75    5.32
  -4 -10   0  219.56    4.51
   4  12  -6   12.56    0.86
  -4  12  -6   12.74    0.76
   4  12  -4  201.13    4.41
  -4  12  -4  200.97    4.13
  -4  12  -4  211.55    4.36
   4 -12  -4  205.10    6.04
   4 -12  -2    1.47    0.54
  -4  12   0 5018.86   85.34
  -4 -12   0 5142.54   84.09
  -4  14  -6   25.76    0.99
   4  14  -6   23.97    1.07
   4 -14  -4   19.69    1.71
  -4 -14  -4   16.58    1.65
  -4  14  -4   17.60    0.96
  -4  14  -4   17.43    0.82
   4 -14  -2    5.94    0.81
  -4 -14   0    5.66    0.57
  -4  14   0    6.91    1.03
   4  16  -6   93.06    2.23
   4 -16  -4   33.05    2.24
  -4 -16  -4   30.98    2.24
  -4  16  -4   28.89    1.25
   4  16  -4   28.95    1.33
   4  16  -2    1.26    0.77
   4 -16  -2    2.16    0.63
  -4  16  -2    1.59    0.42
  -4  16   0   34.94    2.22
   4  16   2    2.58    0.81
  -4  16   2    2.13    0.48
  -4  18  -4   21.05    1.07
   4  18  -4   20.40    1.15
   4  18  -2   43.51    1.45
  -4  18  -2   45.75    1.52
   4 -18  -2   45.35    2.25
  -4  18  -2   42.50    1.44
  -4  18  -2   42.99    1.44
  -4  18  -2   44.98    1.50
   4  18  -2   45.95    2.66
  -4  18   0  145.44    3.29
  -4  18   0  142.80    5.06
   4  18   0  138.91    3.07
  -4  18   0  138.59    3.09
   4  18   2   46.32    2.65
  -4  18   2   42.20    1.43
   4  18   2   44.02    1.45
  -4  18   2   44.56    1.58
  -4  20  -6   29.21    1.03
   4  20  -6   29.23    1.03
   4  20  -4    5.05    0.71
   4  20  -4    4.93    0.71
  -4  20  -4    4.82    0.72
  -4  20  -4    6.14    0.64
  -4  20  -2   42.88    1.55
  -4  20  -2   41.89    1.51
   4  20  -2   43.62    2.84
  -4  20  -2   45.21    1.60
   4  20  -2   43.34    1.52
  -4  20   0  159.07    5.68
  -4  20   0  142.10    3.47
   4  20   0  146.30    5.43
   4  20   0  160.45    3.46
  -4  20   0  159.11    3.48
  -4  20   0  170.72    3.74
   4  20   2   43.30    1.55
   4  20   2   44.67    2.91
  -4  20   2   44.75    1.71
  -4  22  -6   22.21    0.79
   4  22  -6   23.30    0.80
  -4  22  -4   24.98    1.10
   4  22  -4   24.62    1.23
   4  22  -4   24.47    1.12
   4  22  -4   25.28    1.19
  -4  22  -4   25.04    1.20
  -4  22  -2    2.59    0.58
   4  22  -2    1.69    1.02
  -4  22  -2    7.99    0.79
   4  22  -2    8.36    0.78
  -4  22  -2    3.60    0.67
   4  22   0  294.92    5.90
   4  22   0  296.90    6.13
  -4  22   0  290.24    6.13
   4  22   0  281.14    8.72
  -4  22   0  298.31    5.93
  -4  22   0  311.67    6.24
  -4  22   2    1.49    0.60
   4  22   2    1.56    1.02
  -4  24  -4  138.83    3.02
   4  24  -4  142.07    3.16
  -4  24  -4  142.48    3.17
   4  24  -4  137.91    3.24
   4  24  -2  234.74    5.12
  -4  24  -2  225.57    4.74
  -4  24  -2  235.21    5.07
  -4  24  -2  223.64    4.91
  -4  24  -2  232.37    4.90
   4  24  -2  235.73    4.90
  -4  24   0   48.91    1.89
   4  24   0   49.54    1.86
   4  24   2  222.16    4.83
   4  26  -4   12.99    0.77
   4  26  -4   13.36    0.80
  -4  26  -4   13.36    0.79
  -4  26  -2  177.09    4.00
   4  26  -2  176.99    4.16
  -4  26  -2  185.64    4.02
   4  26  -2  183.94    4.01
  -4  26  -2  172.91    4.11
   4  26   0  116.24    3.14
  -4  26   0  115.54    3.21
   4  26   2  168.62    3.87
   4  28  -4    4.05    0.40
   4  28  -4    2.93    0.43
  -4  28  -4    3.50    0.45
  -4  28  -2   23.27    1.21
   4  28  -2   26.24    1.16
  -4  28  -2   25.95    1.17
  -4  28  -2   26.84    1.16
   4  28  -2   26.66    1.26
  -4  28   0    4.20    0.75
   4  28   0    3.51    0.68
   4  30  -2   20.08    0.88
   4  30  -2   20.93    1.01
  -4  30  -2   17.41    0.95
   4  30  -2   18.27    0.97
  -4  30  -2   19.74    0.89
   4  30   0   12.76    0.91
   4  32  -2    8.25    0.57
   4  32  -2    7.76    0.58
  -4  32   0    9.33    0.59
   4  32   0    8.78    0.69
  -5   1  -7  100.01    2.40
   5   1  -7   96.20    2.41
  -5  -1  -7  101.88    2.39
   5  -1  -7  100.27    2.39
   5   1  -5  463.76   10.43
   5  -1  -5  442.54   10.35
  -5  -1  -5  454.88    8.24
  -5  -1  -5  457.90    8.34
  -5   1  -5  438.98    9.78
  -5  -1  -5  434.46    9.93
  -5   1  -5  452.49    8.24
  -5   1  -5  447.06    8.34
  -5  -1  -3 1373.00   23.92
  -5   1  -3 1372.66   23.78
   5  -1  -1  442.17    7.97
   5   1  -1  451.10    7.99
  -5   1  -1  445.11    7.89
   5   3  -7   19.99    0.95
   5  -3  -7   19.06    0.85
  -5   3  -7   20.37    0.94
  -5  -3  -7   20.07    0.90
  -5  -3  -5   95.52    3.62
   5  -3  -5  100.30    3.91
  -5  -3  -5   95.86    2.36
  -5  -3  -5   96.48    2.42
  -5   3  -3  675.36   12.28
   5   3  -3  679.25   12.82
  -5  -3  -3  678.33   12.79
   5  -3  -3  678.98   12.92
   5  -3  -1 3129.50   49.90
  -5  -3  -1 3164.74   49.97
   5   5  -7   71.51    1.94
   5  -5  -7   70.23    1.73
  -5  -5  -5    2.08    0.78
   5   5  -5    2.30    0.52
  -5  -5  -5    2.41    0.43
  -5   5  -5    2.60    0.46
   5  -5  -5    2.28    0.44
  -5  -5  -5    3.04    0.50
  -5   5  -5    2.32    0.48
   5  -5  -3   88.94    2.92
  -5  -5  -3   93.76    2.90
   5  -5  -1  251.21    4.89
  -5  -5  -1  250.93    4.96
  -5   7  -7    4.55    0.51
   5   7  -7    4.41    0.58
  -5  -7  -5   79.72    2.07
  -5  -7  -5   72.82    3.33
  -5   7  -5   78.33    2.15
  -5  -7  -5   78.11    2.04
   5   7  -5   82.69    2.34
   5  -7  -3  374.26    8.12
   5  -7  -1  550.22    9.88
  -5  -7  -1  543.76    9.94
  -5   9  -7   45.73    1.33
   5   9  -5   54.35    1.86
   5  -9  -5   54.92    2.96
  -5  -9  -5   55.34    1.60
  -5   9  -5   55.08    1.70
  -5  -9  -5   55.33    1.61
  -5  -9  -5   55.51    2.92
   5  -9  -3  167.54    4.64
   5  -9  -1  405.09    7.74
  -5  -9  -1  412.11    7.84
  -5   9   1  411.92    8.41
  -5  11  -7   22.52    0.83
   5  11  -7   23.19    0.91
   5 -11  -5   24.86    2.04
  -5 -11  -5   24.59    2.05
  -5  11  -5   26.38    1.10
  -5 -11  -5   23.79    0.98
   5  11  -5   24.78    1.25
   5 -11  -3    0.81    0.57
   5  11  -3    1.17    0.51
  -5  11  -1  164.02    4.51
  -5 -11  -1  169.32    3.96
  -5  11   1  174.90    4.65
  -5 -11   1  166.24    3.47
  -5  11   1  180.84    3.54
   5  13  -7   46.59    1.26
  -5  13  -7   45.35    1.16
   5  13  -5   41.22    1.63
  -5  13  -5   39.61    1.36
   5 -13  -3  176.71    5.02
   5  13  -3  164.72    4.69
  -5  13  -1  163.94    4.74
  -5 -13  -1  165.08    4.03
  -5  13   1  163.62    4.78
   5  15  -7   14.87    0.57
   5  15  -5   42.01    1.66
  -5  15  -5   44.55    1.37
   5 -15  -3   45.22    2.36
   5  15  -3   46.65    2.39
  -5  15  -3   47.35    1.55
   5  15  -3   45.52    1.61
  -5 -15  -1  102.43    3.00
  -5  15  -1  108.80    3.91
  -5  15   1  101.72    3.85
  -5 -15   1  105.39    2.81
   5  17  -3   20.00    1.11
  -5  17  -3   20.73    1.04
   5 -17  -3   22.13    1.70
  -5  17  -3   19.71    0.96
   5  17  -1  139.87    2.99
  -5  17  -1  132.50    2.96
   5 -17  -1  135.14    3.78
  -5  17  -1  136.15    3.10
  -5  17   1  144.40    3.33
   5  19  -5   34.09    1.16
   5  19  -5   35.56    1.44
   5  19  -3   23.83    1.25
  -5  19  -3   25.47    1.19
   5 -19  -3   21.56    1.74
   5  19  -3   24.04    1.16
  -5  19  -3   24.19    1.10
  -5  19  -3   24.75    1.16
  -5  19  -3   25.09    1.10
   5  19  -1  109.69    4.51
   5  19  -1  113.20    2.70
  -5  19  -1  111.41    2.80
  -5  19  -1  114.76    2.73
  -5  19  -1  118.73    2.88
  -5  19   1  115.50    2.97
  -5  19   1  114.29    2.86
   5  19   1  122.26    2.89
   5  21  -5    0.05    0.45
   5  21  -5    0.32    0.48
  -5  21  -5    0.24    0.48
  -5  21  -3  303.60    6.16
  -5  21  -3  311.21    6.26
  -5  21  -3  311.09    6.09
   5  21  -3  311.25    6.18
  -5  21  -3  315.56    6.18
   5  21  -1  328.47    9.21
  -5  21  -1  345.96    6.52
   5  21  -1  336.56    6.48
  -5  21  -1  340.81    6.68
   5  21   1  336.79    6.60
   5  21   1  336.00    9.24
  -5  21   1  351.67    6.79
   5  23  -5   26.31    1.08
  -5  23  -5   27.49    1.07
   5  23  -5   27.11    1.04
  -5  23  -3  254.06    5.09
   5  23  -3  252.98    5.42
  -5  23  -3  247.20    5.23
   5  23  -3  257.34    5.23
  -5  23  -3  250.32    5.23
  -5  23  -3  258.04    5.30
   5  23  -1   12.98    1.89
  -5  23  -1   16.54    1.07
   5  23  -1   15.70    0.99
  -5  23  -1   16.78    1.02
   5  23   1   13.06    1.92
  -5  23   1   15.82    1.13
   5  23   1   15.35    1.04
   5  25  -5  146.31    2.96
   5  25  -5  146.35    3.00
  -5  25  -5  143.76    2.96
  -5  25  -3   23.23    1.13
  -5  25  -3   20.49    1.06
   5  25  -3   20.35    1.11
   5  25  -3   21.07    1.08
  -5  25  -3   21.15    1.06
   5  25  -3   19.18    1.09
  -5  25  -1  201.67    4.69
   5  25  -1  203.64    4.64
  -5  25  -1  206.79    4.45
   5  25  -1  204.38    4.42
   5  25   1  195.02    4.47
  -5  25   1  198.89    4.67
   5  27  -3    0.74    0.50
   5  27  -3    0.17    0.46
   5  27  -3    0.79    0.54
  -5  27  -3    0.60    0.51
  -5  27  -1   96.84    2.56
  -5  27  -1   90.54    2.71
   5  27  -1   92.85    2.71
   5  27  -1   97.40    2.72
   5  27   1   93.98    2.64
  -5  29  -3   19.78    0.86
   5  29  -3   19.24    0.91
   5  29  -3   20.48    0.88
   5  29  -3   21.02    0.88
  -5  29  -1   54.12    1.68
   5  29  -1   51.88    1.81
  -5  29  -1   54.05    1.87
   5  29   1   49.79    1.71
   5  31  -1   88.75    2.34
  -5  31  -1   92.13    2.16
   5  31   1   85.25    2.18
   5  33  -1    3.87    0.46
   5  33   1    4.32    0.43
   6   0  -8    0.30    0.20
  -6   0  -6  377.54    7.22
   6   0  -6  377.76    7.29
  -6   0  -6  379.25    7.14
   6   0  -4   -0.25    0.56
  -6   0  -4    0.70    0.48
  -6   0  -4    0.27    0.30
   6   0  -2  859.60   15.26
  -6   0   0   -0.08    0.27
   6   2  -8   38.57    0.96
  -6   2  -6   48.64    1.58
   6   2  -6   46.64    1.67
  -6   2  -6   48.19    1.63
   6  -2  -6   46.96    1.60
  -6  -2  -6   47.55    1.60
  -6  -2  -6   47.05    1.54
  -6  -2  -4  282.69    5.33
  -6  -2  -4  293.83    6.76
   6   2  -4  286.63    6.94
  -6   2  -4  285.65    6.41
  -6   2  -2  402.40    7.38
   6  -2  -2  413.26    7.91
  -6  -2   0 5190.63   85.09
   6   4  -8   12.95    0.51
  -6  -4  -6   15.79    0.89
  -6  -4  -6   16.56    0.86
   6  -4  -4   13.61    1.31
  -6  -4  -4   13.02    1.21
  -6  -4  -4   13.01    0.67
  -6   4  -4   13.33    0.68
  -6   4  -4   13.56    0.99
   6  -4  -2   38.49    1.53
  -6   4  -2   36.81    1.07
   6  -4   0   10.20    0.40
  -6   4   0    9.01    0.57
  -6  -4   0   10.22    0.58
   6   6  -8   13.38    0.50
   6  -6  -6    1.50    0.40
  -6   6  -6    2.01    0.52
  -6  -6  -6    2.02    0.46
  -6  -6  -6    1.74    0.46
  -6  -6  -4  205.27    5.66
  -6   6  -4  211.11    4.14
   6  -6  -4  216.21    5.85
  -6  -6  -4  210.96    4.13
   6  -6  -2   32.67    1.47
   6  -6   0 9991.54  159.67
  -6  -6   0 9999.00  159.95
   6   8  -8    8.91    0.38
  -6  -8  -6   48.64    1.50
  -6   8  -6   50.45    1.61
  -6  -8  -4   25.34    1.77
   6   8  -4   24.62    1.09
  -6   8  -4   24.59    0.94
   6  -8  -4   25.42    1.80
   6  -8  -2  396.45    7.99
   6  -8   0    0.06    0.20
  -6  -8   0    0.19    0.30
  -6 -10  -6   31.92    1.13
  -6  10  -6   33.75    1.24
  -6  10  -4   84.39    2.11
   6 -10  -4   86.91    3.49
  -6 -10  -4   84.34    3.47
  -6  10  -4   87.65    2.26
   6  10  -4   85.92    2.34
   6 -10  -2  506.48    9.97
  -6 -10   0  329.32    6.48
  -6 -12  -6   18.62    0.80
  -6  12  -6   20.83    0.92
   6  12  -6   20.32    1.03
  -6  12  -4    7.51    0.64
  -6 -12  -4    7.20    1.16
  -6  12  -4    7.34    0.56
   6  12  -4    7.77    0.72
   6 -12  -4    7.45    1.15
   6 -12  -2   90.69    2.92
  -6 -12   0  150.94    3.61
  -6  14  -6    2.70    0.41
   6  14  -6    2.55    0.52
   6 -14  -4  151.07    5.02
   6  14  -4  140.44    3.51
  -6  14  -4  151.64    3.38
   6 -14  -2   10.18    0.97
  -6 -14   0   22.90    1.19
   6  16  -6  105.73    2.46
  -6  16  -4   53.60    1.71
  -6 -16  -4   54.15    3.01
   6 -16  -4   52.32    2.80
   6 -16  -2  400.68    8.62
  -6  16  -2  387.75    7.26
  -6 -16   0    0.92    0.38
  -6  16   2  392.51    7.45
   6  18  -6   49.89    1.47
  -6  18  -6   52.04    1.51
  -6  18  -4   61.79    1.86
   6  18  -2  114.01    2.71
  -6  18  -2  115.35    2.83
   6 -18  -2  114.92    3.77
   6  18  -2  116.47    2.91
  -6  18  -2  111.18    2.75
  -6  18  -2  117.76    2.79
   6  18  -2  115.84    4.50
  -6  18  -2  116.44    2.75
   6  18   0 1378.52   23.07
  -6  18   0 1351.74   23.07
  -6  18   2  119.50    2.86
  -6  18   2  119.00    3.01
   6  18   2  114.51    4.51
   6  20  -6    7.84    0.54
  -6  20  -6    7.67    0.55
  -6  20  -4  108.69    2.65
   6  20  -4  106.33    2.72
  -6  20  -4  111.16    2.76
   6  20  -4  100.27    2.84
  -6  20  -2  105.83    2.73
  -6  20  -2  111.15    2.84
   6  20  -2  110.18    2.89
  -6  20  -2  112.36    2.77
   6  20  -2  102.82    4.48
   6  20  -2  110.78    2.72
  -6  20  -2  114.81    2.76
  -6  20   0  118.45    2.99
   6  20   0  120.90    2.84
  -6  20   0  120.81    2.85
   6  20   0  117.33    4.80
  -6  20   2  109.55    2.74
   6  20   2  103.29    4.41
   6  22  -6    6.45    0.43
  -6  22  -6    6.45    0.44
  -6  22  -4  110.02    2.59
   6  22  -4  110.86    2.72
  -6  22  -4  115.92    2.78
   6  22  -4  104.89    2.72
   6  22  -4  106.98    2.85
  -6  22  -2   84.27    2.33
   6  22  -2   80.68    4.20
   6  22  -2   80.38    2.28
  -6  22  -2   81.75    2.40
  -6  22  -2   82.10    2.30
   6  22  -2   81.52    2.47
  -6  22   0  323.60    6.07
   6  22   0  321.80    6.05
   6  22   2   83.88    2.34
   6  22   2   81.63    4.15
  -6  24  -4  260.99    5.15
   6  24  -4  248.36    5.13
   6  24  -4  268.29    5.16
   6  24  -4  257.52    5.29
   6  24  -2   30.52    1.43
  -6  24  -2   31.74    1.32
   6  24  -2   32.14    1.35
  -6  24  -2   31.68    1.43
  -6  24  -2   32.03    1.36
   6  24   0   13.75    1.02
   6  24   2   29.20    1.30
   6  26  -4   10.85    0.71
  -6  26  -4   11.04    0.72
   6  26  -4   11.74    0.74
   6  26  -2   81.99    2.46
  -6  26  -2   83.42    2.45
   6  26  -2   82.90    2.47
   6  26  -2   84.78    2.31
  -6  26  -2   83.78    2.31
  -6  26  -2   84.74    2.30
   6  26   0  100.74    2.82
  -6  26   0   98.57    2.90
   6  26   2   80.44    2.27
   6  28  -4   26.53    0.90
  -6  28  -4   25.42    0.89
   6  28  -4   24.87    0.89
   6  28  -2   16.59    1.01
  -6  28  -2   16.86    0.88
   6  28  -2   15.99    0.90
  -6  28  -2   16.11    0.93
  -6  28  -2   14.61    0.96
   6  28  -2   16.74    1.00
   6  28   0   73.73    2.28
  -6  28   0   76.50    2.40
   6  30  -2   99.80    2.38
   6  30  -2   97.78    2.47
  -6  30   0  103.40    2.43
   6  30   0   93.32    2.54
   6  32  -2   11.10    0.64
   6  32   0   35.47    1.25
   6  32   0   37.02    1.25
   6  34   0   22.35    0.74
   7   1  -7   87.52    2.18
  -7   1  -7   86.87    2.15
   7  -1  -7   85.09    2.11
   7   1  -5   61.47    2.98
   7  -1  -5   61.02    3.00
  -7  -1  -5   60.03    1.74
  -7   1  -5   60.02    1.74
  -7  -1  -5   60.91    1.78
  -7  -1  -5   62.46    2.70
  -7   1  -5   57.26    1.77
  -7  -1  -3  414.50    8.21
   7  -1  -3  414.64    8.56
  -7   1  -3  405.64    8.02
   7  -1  -1   49.86    1.48
  -7   1  -1   50.45    1.41
  -7  -1  -1   49.41    1.49
  -7   3  -7   11.43    0.72
   7  -3  -7   11.62    0.66
   7   3  -7   11.82    0.76
  -7  -3  -5   64.14    1.82
  -7  -3  -5   59.69    1.75
  -7  -3  -5   57.44    2.70
  -7   3  -3  982.08   17.27
   7  -3  -3 1001.16   18.15
  -7  -3  -3  991.79   17.88
  -7   3  -1  659.51   11.13
  -7  -3  -1  703.46   11.97
   7  -3  -1  696.60   11.84
  -7   3  -1  695.21   11.65
   7  -5  -7   46.18    1.28
   7   5  -7   49.24    1.52
   7   5  -5  291.47    5.77
  -7  -5  -5  268.40    7.25
  -7   5  -5  285.70    5.51
  -7  -5  -5  275.76    5.50
  -7  -5  -5  285.08    5.55
  -7   5  -5  279.03    5.54
   7  -5  -5  281.34    5.50
  -7   5  -3  687.54   12.39
   7  -5  -3  738.51   13.60
   7  -5  -1  817.93   14.10
  -7  -5  -1  800.39   14.28
  -7   7  -7    3.69    0.48
   7   7  -7    3.05    0.52
  -7  -7  -5   26.05    1.08
  -7   7  -5   24.70    1.07
   7   7  -5   26.78    1.25
   7  -7  -5   26.95    2.02
  -7  -7  -5   25.83    1.95
  -7  -7  -5   25.48    1.05
  -7   7  -5   26.25    1.07
   7  -7  -3   99.48    3.27
  -7  -7  -1  418.55    8.16
   7  -7  -1  429.30    7.90
  -7   9  -7    6.68    0.52
  -7  -9  -5   88.14    3.83
   7  -9  -5  100.71    4.07
  -7  -9  -5   96.93    2.36
  -7   9  -5   96.08    2.40
   7   9  -5   95.62    2.64
   7  -9  -3  374.49    8.29
   7  -9  -1 2338.06   39.52
  -7  -9  -1 2388.38   39.82
  -7   9   1 2308.22   38.59
  -7  -9   1 2294.65   38.50
   7  11  -7   46.30    1.35
   7  11  -5  189.62    4.32
  -7 -11  -5  190.63    3.95
  -7  11  -5  190.54    3.98
   7 -11  -3   73.14    2.87
   7 -11  -1  130.69    3.24
  -7 -11  -1  129.43    3.43
  -7  11   1  143.23    3.17
  -7 -11   1  130.06    3.06
   7  13  -7   16.88    0.71
  -7 -13  -5  248.32    4.82
   7  13  -5  244.41    5.28
  -7  13  -5  244.07    4.84
   7 -13  -3   40.50    2.14
  -7 -13  -1  126.80    3.48
   7 -13  -1  124.53    3.27
  -7  15  -7   10.36    0.53
   7  15  -7   10.57    0.48
   7  15  -7    9.73    0.51
  -7  15  -5    8.84    0.58
   7  15  -5    8.65    0.82
   7 -15  -3   36.31    2.10
  -7  15  -3   35.65    1.29
   7  15  -3   33.74    2.06
   7  15  -3   33.82    1.40
   7 -15  -1  100.83    2.93
  -7 -15  -1   98.38    3.07
  -7 -15   1   97.98    2.87
   7  17  -5   74.83    2.27
   7 -17  -3   83.69    3.35
   7  17  -3   81.72    2.40
  -7  17  -3   82.01    2.14
  -7  17  -3   81.49    2.23
  -7  17  -1  332.63    6.39
  -7 -17  -1  332.83    7.29
   7  17  -1  328.18    6.17
  -7  17  -1  328.74    6.19
  -7  17   1  342.66    6.70
  -7  19  -5   38.04    1.39
   7  19  -5   38.90    1.40
   7  19  -3   73.67    2.34
   7  19  -3   77.87    2.16
  -7  19  -3   77.48    2.19
  -7  19  -3   79.30    2.19
  -7  19  -1   22.26    1.08
  -7  19  -1   20.17    0.99
  -7  19  -1   22.11    1.09
   7  19  -1   19.77    0.96
  -7  19   1   22.86    1.19
  -7  19   1   22.50    1.09
   7  21  -5   24.88    1.04
  -7  21  -5   24.02    1.04
  -7  21  -3   87.08    2.37
  -7  21  -3   81.98    2.30
   7  21  -3   87.52    2.34
  -7  21  -3   86.22    2.35
   7  21  -3   85.37    2.57
  -7  21  -1   94.67    2.58
  -7  21  -1  100.52    2.69
   7  21  -1   91.19    4.32
   7  21  -1   95.01    2.46
  -7  21  -1   90.26    2.44
   7  21   1   90.09    4.26
   7  21   1   93.31    2.55
  -7  21   1   91.45    2.55
  -7  21   1   98.15    2.77
   7  23  -5  107.00    2.53
  -7  23  -5  105.48    2.43
   7  23  -5  109.63    2.43
  -7  23  -3    2.93    0.54
  -7  23  -3    2.37    0.53
   7  23  -3    2.11    0.58
  -7  23  -3    1.98    0.59
   7  23  -3    2.44    0.68
   7  23  -1   68.39    2.02
  -7  23  -1   59.89    2.07
  -7  23  -1   65.71    2.18
   7  23  -1   63.36    3.75
  -7  23  -1   68.05    2.03
  -7  23   1   61.79    2.07
   7  23   1   61.79    3.63
   7  23   1   65.58    2.10
  -7  23   1   65.99    2.26
   7  25  -5   31.57    1.02
   7  25  -5   29.22    0.94
  -7  25  -5   29.94    0.95
  -7  25  -3  109.07    2.77
   7  25  -3  113.69    2.96
   7  25  -3  116.97    3.03
   7  25  -3  114.02    2.95
   7  25  -3  121.46    2.83
  -7  25  -3  115.79    2.81
   7  25  -1   13.76    1.07
  -7  25  -1   15.15    1.09
   7  25  -1   15.45    0.97
  -7  25  -1   14.82    0.97
   7  25   1   15.17    1.02
   7  27  -3   56.74    1.76
   7  27  -3   57.14    1.65
   7  27  -3   53.31    1.74
  -7  27  -3   56.13    1.65
  -7  27  -1   69.42    2.01
  -7  27  -1   69.39    2.26
   7  27  -1   70.04    2.20
   7  27  -1   68.19    2.21
   7  27   1   67.18    2.10
   7  29  -3   28.28    0.99
   7  29  -3   29.44    1.06
   7  29  -3   27.76    1.07
  -7  29  -1   58.07    1.67
   7  29  -1   60.19    1.88
   7  29  -1   55.28    1.87
   7  29   1   58.24    1.81
   7  31  -3    9.71    0.46
   7  31  -1   38.22    1.31
   7  31  -1   36.60    1.33
   7  31   1   34.06    1.19
   7  33  -1   65.60    1.61
   7  33  -1   63.49    1.62
   7  33   1   65.10    1.58
  -8   0  -6   -0.02    0.45
  -8   0  -6    0.31    0.44
   8   0  -6   -0.05    0.46
  -8   0  -4  752.31   14.30
  -8   0  -4  754.55   13.02
   8   0  -2    0.20    0.41
  -8   0   0  365.17    6.86
   8   2  -8   25.88    0.70
   8  -2  -6   79.41    2.21
  -8  -2  -6   84.08    2.18
  -8   2  -6   80.52    2.20
  -8   2  -6   81.08    2.18
  -8  -2  -6   81.02    2.19
  -8  -2  -4   29.92    1.70
  -8   2  -4   30.88    1.53
  -8   2  -4   29.73    1.05
   8  -2  -4   33.21    1.96
  -8  -2  -4   29.43    1.04
  -8   2  -4   29.10    1.04
  -8  -2  -4   29.26    1.05
   8   2  -4   29.25    1.85
   8   2  -2 1168.67   20.53
   8  -2  -2 1189.37   20.52
  -8   2  -2 1161.44   19.81
  -8  -2  -2 1178.50   20.53
  -8  -2   0    1.86    0.40
   8   4  -8   24.42    0.69
  -8   4  -6  116.67    2.82
  -8  -4  -6  116.76    2.80
   8  -4  -6  117.52    2.77
  -8  -4  -6  112.79    2.74
  -8   4  -4  338.10    6.27
   8  -4  -4  337.19    8.11
  -8  -4  -4  342.85    6.28
  -8  -4  -4  343.82    7.85
  -8   4  -4  337.33    6.26
   8  -4  -2  172.47    4.19
  -8   4  -2  179.05    3.35
  -8  -4   0 1073.05   18.22
  -8   4   0 1048.60   18.21
   8   6  -8    3.28    0.26
  -8   6  -6   32.65    1.26
  -8  -6  -6   31.59    1.21
  -8  -6  -4   10.60    1.14
  -8  -6  -4   10.93    0.62
  -8   6  -4   10.97    0.64
   8  -6  -4    9.91    1.20
  -8   6  -4   10.54    0.62
   8  -6  -2  307.22    6.40
  -8  -6  -2  297.38    6.52
  -8   6   0  231.15    4.70
   8  -6   0  239.31    4.24
  -8  -6   0  237.02    4.72
  -8   8  -6   97.89    2.43
  -8  -8  -6   94.75    2.36
   8  -8  -4  134.07    4.43
   8   8  -4  127.86    3.05
  -8   8  -4  123.36    2.80
  -8  -8  -4  131.24    2.81
  -8   8  -4  128.91    2.79
  -8  -8  -4  133.80    4.36
   8  -8  -2   90.28    2.74
  -8  -8  -2   87.28    2.83
   8  -8   0  133.23    2.60
  -8 -10  -6   13.30    0.74
  -8  10  -6   13.58    0.77
   8 -10  -4   69.96    3.09
   8  10  -4   66.75    2.01
  -8 -10  -4   64.57    3.03
  -8  10  -4   65.28    1.73
  -8  10  -4   67.23    1.76
  -8  10  -4   70.27    1.92
   8 -10  -2   40.04    1.78
  -8 -10  -2   40.10    1.87
  -8 -10   0  389.75    7.70
   8 -10   0  388.29    6.94
  -8 -12  -6   90.32    2.14
  -8  12  -6   90.46    2.17
   8 -12  -4   40.44    2.39
  -8 -12  -4   46.16    2.60
  -8  12  -4   43.48    1.31
  -8  12  -4   43.22    1.45
   8  12  -4   45.37    1.62
   8 -12  -2   99.13    3.10
  -8 -12   0    2.96    0.53
  -8  14  -6    8.70    0.54
   8  14  -4   75.96    2.32
   8 -14  -4   75.70    3.37
  -8  14  -4   80.86    2.15
  -8 -14  -4   82.93    3.67
   8 -14  -2  122.99    3.68
  -8 -14   0  611.41   11.66
   8  16  -6   77.66    1.98
   8  16  -4   16.92    1.06
   8 -16  -4   16.68    1.60
  -8  16  -4   18.86    0.93
   8 -16  -2   33.33    1.79
   8  16  -2   33.10    1.18
  -8  16  -2   32.87    1.18
   8  16  -2   32.48    1.28
  -8  16  -2   33.42    1.22
  -8  16   0   33.79    1.28
  -8 -16   0   33.24    1.60
   8  18  -6   13.58    0.63
  -8  18  -6   15.11    0.75
   8  18  -6   14.48    0.73
   8  18  -4  112.59    3.05
  -8  18  -4  116.32    2.75
  -8  18  -2   55.65    1.65
   8  18  -2   52.66    1.79
  -8  18  -2   57.51    1.78
  -8  18  -2   53.85    1.65
   8  18  -2   54.78    1.64
  -8  18  -2   54.80    1.72
  -8  18   0  313.23    6.00
   8  18   0  293.58    5.75
  -8  18   0  295.41    5.75
  -8  18   0  310.73    6.09
  -8  18   2   58.59    1.80
   8  20  -6   43.54    1.19
  -8  20  -6   42.80    1.19
   8  20  -4   71.75    2.05
  -8  20  -4   72.57    2.06
   8  20  -2   84.41    2.46
  -8  20  -2   88.86    2.44
  -8  20  -2   83.47    2.26
  -8  20  -2   82.31    2.30
   8  20  -2   79.47    3.99
   8  20  -2   85.67    2.28
  -8  20  -2   85.61    2.29
  -8  20   0   68.72    2.09
   8  20   0   70.11    1.95
  -8  20   0   69.07    1.95
   8  20   2   85.72    4.01
  -8  20   2   82.21    2.30
   8  22  -4   16.29    0.92
  -8  22  -4   15.59    0.91
  -8  22  -2  143.87    3.32
   8  22  -2  142.77    3.56
  -8  22  -2  135.41    3.43
  -8  22  -2  145.85    3.51
   8  22  -2  147.20    3.35
  -8  22  -2  146.81    3.36
   8  22   0    1.36    1.06
   8  22   0   -0.12    0.52
  -8  22   0    0.28    0.50
  -8  22   2  137.73    3.35
  -8  24  -4  119.04    2.72
   8  24  -4  114.65    2.86
   8  24  -4  112.83    2.75
   8  24  -4  120.33    2.73
  -8  24  -2  118.70    2.91
  -8  24  -2  119.70    3.12
   8  24  -2  122.74    2.98
  -8  24  -2  123.24    2.98
   8  24  -2  118.30    3.15
   8  24   0   55.60    1.95
  -8  24   0   53.47    1.89
   8  26  -4   21.10    0.88
  -8  26  -4   19.26    0.86
   8  26  -4   20.76    0.95
   8  26  -2   14.74    1.01
  -8  26  -2   14.28    0.83
   8  26  -2   14.87    0.91
  -8  26  -2   16.63    0.95
  -8  26  -2   14.11    0.97
   8  26   0    0.59    0.60
   8  28  -4   26.94    0.90
   8  28  -4   24.78    0.82
  -8  28  -4   25.62    0.82
   8  28  -2   40.43    1.53
   8  28   0   57.94    1.93
   8  30  -2    8.98    0.64
   8  30  -2    9.78    0.71
   8  30   0  250.89    5.02
   8  30   0  239.16    4.98
   8  32  -2   65.11    1.51
   8  32   0   22.44    0.94
   8  32   0   25.12    0.96
   8  34   0  424.20    7.34
   9  -1  -7   39.01    1.24
   9   1  -7   39.61    1.29
  -9  -1  -5  367.11    6.83
  -9  -1  -5  363.35    6.85
  -9   1  -5  349.34    6.82
  -9   1  -3  357.29    7.14
  -9  -1  -3  360.67    7.36
   9  -1  -3  364.16    7.82
   9   1  -3  352.87    7.78
  -9  -1  -1  883.96   15.29
  -9   1  -1  881.29   15.16
   9  -1  -1  859.78   15.20
   9  -3  -7    0.94    0.34
   9   3  -7    1.39    0.45
  -9  -3  -5    7.36    0.66
  -9  -3  -5    6.72    0.98
  -9  -3  -5    7.47    0.64
  -9   3  -5    7.04    0.61
  -9   3  -5    5.84    0.64
  -9   3  -3   53.10    1.65
  -9  -3  -3   51.83    2.05
   9  -3  -3   50.82    2.22
   9  -3  -1  197.52    4.07
  -9   3  -1  192.89    3.91
   9   5  -7   15.28    0.82
  -9   5  -5   62.16    1.79
   9   5  -5   58.53    1.89
  -9  -5  -5   58.01    2.80
  -9  -5  -5   61.89    1.79
   9  -5  -5   58.15    3.02
  -9  -5  -5   60.35    1.77
  -9   5  -5   62.11    1.77
   9  -5  -3  156.25    4.35
  -9  -5  -1  119.82    3.05
   9  -5  -1  116.27    2.81
  -9   5  -1  121.36    2.57
   9   7  -7   22.78    0.97
  -9  -7  -5  149.21    5.01
   9  -7  -5  156.28    5.31
  -9  -7  -5  154.88    3.42
  -9   7  -5  159.41    3.43
  -9   7  -5  155.03    3.42
   9   7  -5  156.17    3.66
   9  -7  -3   98.84    3.32
   9  -7  -1  818.02   14.44
  -9  -7  -1  830.45   14.85
  -9  -7   1  792.87   14.40
  -9   7   1  817.76   14.43
   9  -9  -5   35.52    2.38
  -9  -9  -5   39.15    1.35
   9   9  -5   40.96    1.58
  -9   9  -5   40.13    1.36
  -9  -9  -5   38.03    2.42
   9  -9  -3  451.10    9.63
   9  -9  -1 2083.67   34.93
  -9  -9  -1 2060.32   35.45
  -9   9   1 2164.03   35.53
  -9  -9   1 2038.81   35.48
   9  11  -7   71.89    1.77
  -9 -11  -5  346.46    6.53
  -9  11  -5  341.36    6.49
   9  11  -5  350.55    6.92
   9 -11  -3  383.72    8.62
  -9 -11  -1  501.00   10.06
   9 -11  -1  522.16    9.66
  -9  11   1  523.05    9.60
  -9 -11   1  503.31    9.53
   9  13  -7   99.69    2.15
  -9 -13  -5  120.01    2.72
  -9  13  -5  115.19    2.63
   9  13  -5  115.96    3.05
   9  13  -3  321.52    6.32
   9 -13  -3  311.34    7.60
   9 -13  -1  157.68    3.79
  -9 -13  -1  153.04    4.17
   9  15  -7    3.20    0.30
  -9 -15  -5   77.09    1.94
   9  15  -5   73.69    2.29
   9 -15  -3   51.72    2.52
   9  15  -3   53.15    1.80
  -9 -15  -1  748.91   14.40
  -9 -15   1  723.50   13.97
  -9  15   1  753.50   13.18
   9  17  -5   20.09    1.12
   9  17  -3    3.15    0.61
   9  17  -1   56.02    1.60
  -9  17  -1   56.54    1.61
  -9 -17  -1   59.38    2.42
  -9  17  -1   59.26    1.81
  -9  17   1   54.89    1.83
   9  19  -5   86.16    2.20
  -9  19  -5   86.37    2.22
   9  19  -5   85.54    2.37
  -9  19  -3  106.39    2.67
   9  19  -3  114.71    2.76
  -9  19  -3  114.04    2.76
   9  19  -3  110.96    3.02
  -9  19  -1  115.02    2.91
  -9  19  -1  111.71    2.86
   9  19  -1  114.26    2.69
  -9  19  -1  113.19    2.70
  -9  19   1  115.65    3.04
  -9  19   1  116.42    2.91
   9  21  -5  111.33    2.50
  -9  21  -5  104.58    2.48
   9  21  -5  108.51    2.66
   9  21  -3  179.72    3.91
  -9  21  -3  178.28    3.91
   9  21  -3  175.36    4.18
  -9  21  -1  114.72    3.00
  -9  21  -1  116.99    3.07
   9  21  -1  115.94    2.83
  -9  21  -1  119.02    2.86
  -9  21   1  117.01    3.12
  -9  21   1  111.16    2.95
   9  21   1  114.05    2.91
   9  23  -5   63.81    1.60
  -9  23  -5   63.47    1.61
   9  23  -3   47.65    1.80
   9  23  -3   49.15    1.61
  -9  23  -3   46.89    1.60
  -9  23  -1   10.13    0.82
   9  23  -1   12.00    0.87
  -9  23  -1   10.88    0.84
  -9  23  -1   10.73    0.96
   9  23   1   11.24    0.88
  -9  23   1   10.72    0.85
   9  25  -5   33.50    0.93
   9  25  -3    1.20    0.58
   9  25  -3    2.07    0.54
  -9  25  -3    2.08    0.54
   9  25  -3    2.63    0.63
  -9  25  -1   30.94    1.46
   9  25  -1   28.85    1.25
  -9  25  -1   28.30    1.19
  -9  25  -1   28.35    1.25
   9  25   1   28.42    1.34
   9  27  -3   39.39    1.41
   9  27  -3   39.97    1.28
  -9  27  -3   38.78    1.27
   9  27  -3   38.45    1.40
   9  27  -1   21.52    1.17
   9  27  -1   20.17    1.18
  -9  27  -1   20.40    0.94
   9  27   1   20.08    1.08
   9  29  -3   27.82    1.05
   9  29  -3   30.19    1.07
   9  29  -1   33.68    1.34
   9  29  -1   35.36    1.39
   9  29   1   31.97    1.24
   9  31  -3   18.36    0.63
   9  31  -1   51.13    1.51
   9  31  -1   47.42    1.50
   9  31   1   44.58    1.31
   9  33  -1   51.66    1.23
   9  33  -1   49.91    1.34
   9  33   1   55.19    1.34
 -10   0  -6   80.18    2.17
 -10   0  -6   80.00    2.14
 -10   0  -4    0.15    0.29
 -10   0  -4    0.14    0.41
  10   0  -4   -0.07    0.57
  10   0  -2 3351.25   56.15
 -10   0  -2 3355.08   56.06
 -10   0   0    0.22    0.36
 -10  -2  -6   10.67    0.78
 -10  -2  -6    9.34    0.70
  10  -2  -6    9.22    0.73
 -10  -2  -4  286.13    6.66
  10  -2  -4  292.52    7.20
 -10   2  -4  282.80    5.36
 -10   2  -4  279.16    5.36
 -10  -2  -4  279.84    5.37
 -10   2  -2   36.39    1.16
  10  -2  -2   37.07    1.61
 -10  -2  -2   37.00    1.58
 -10  -2   0    3.42    0.51
 -10  -4  -6  115.69    2.74
 -10   4  -6  117.33    2.76
 -10   4  -6  112.36    2.73
  10  -4  -6  113.24    2.70
 -10  -4  -4  172.93    4.90
  10  -4  -4  178.13    5.26
 -10   4  -4  172.75    3.62
 -10  -4  -4  183.87    3.66
 -10   4  -4  178.15    3.64
 -10  -4  -4  172.39    3.63
 -10   4  -2  915.63   15.29
  10  -4  -2  952.52   16.63
 -10   4   0   10.08    0.73
 -10  -4   0    9.82    0.73
 -10  -6  -6   21.23    0.99
 -10   6  -6   22.59    1.02
 -10  -6  -4  138.20    4.38
 -10   6  -4  143.01    3.04
 -10  -6  -4  145.63    3.08
 -10   6  -4  144.74    3.06
 -10   6  -4  139.02    3.04
  10  -6  -4  137.81    4.60
  10   6  -4  138.17    3.22
 -10  -6  -4  143.95    3.06
  10  -6  -2   53.46    2.01
 -10  -6  -2   49.81    2.05
 -10   6   0 3647.04   61.67
 -10  -6   0 3800.31   61.69
 -10   8  -6   33.50    1.22
 -10  -8  -6   33.49    1.23
  10  -8  -4  243.48    6.59
 -10  -8  -4  233.11    6.44
 -10   8  -4  238.93    4.68
 -10   8  -4  237.68    4.69
  10   8  -4  244.37    4.99
 -10   8  -4  239.96    4.70
 -10  -8  -4  250.93    4.72
  10  -8  -2  163.49    4.11
 -10  -8  -2  158.42    4.29
 -10   8   0  445.79    7.68
 -10  -8   0  500.20    8.92
 -10 -10  -6   35.10    1.23
 -10  10  -6   36.36    1.22
 -10 -10  -4   96.42    3.77
  10 -10  -4   99.58    3.82
  10  10  -4   93.98    2.55
 -10  10  -4   97.87    2.26
 -10  10  -4   96.35    2.26
  10 -10  -2   62.18    2.29
 -10 -10  -2   66.46    2.57
 -10 -10   0  855.61   15.57
 -10 -12  -6   83.28    1.99
 -10  12  -6   77.06    1.91
 -10 -12  -4  164.64    5.40
  10 -12  -4  173.23    5.35
  10  12  -4  165.99    3.86
 -10  12  -4  167.63    3.42
  10 -12  -2   72.77    2.58
 -10 -12  -2   73.99    2.85
 -10 -12   0  144.44    3.85
 -10  12   2   75.86    2.55
 -10 -12   2   68.59    2.42
 -10 -14  -6   29.31    0.96
  10  14  -4    5.24    0.69
  10 -14  -4    4.80    1.00
 -10 -14  -4    7.03    1.26
  10 -14  -2  417.73    8.85
 -10 -14   0  388.10    8.18
  10  16  -6    6.21    0.55
  10  16  -4    6.94    0.78
  10  16  -2   61.41    1.89
 -10  16  -2   63.15    1.82
  10  16  -2   63.52    1.72
 -10  16  -2   62.37    1.71
 -10  16  -2   60.88    1.79
 -10 -16   0   34.24    1.74
 -10  16   0   33.97    1.35
 -10  16   2   68.63    1.92
 -10  18  -6   22.78    0.85
  10  18  -6   23.46    0.83
  10  18  -6   21.99    0.83
  10  18  -4   20.30    1.15
  10  18  -4   20.31    1.04
 -10  18  -4   20.15    1.03
 -10  18  -2   92.34    2.44
  10  18  -2   87.33    2.46
  10  18  -2   90.88    2.28
 -10  18  -2   87.83    2.28
 -10  18  -2   91.04    2.42
 -10  18   0   90.26    2.42
  10  18   0   90.03    2.23
 -10  18   0   90.44    2.23
 -10  18   0   95.14    2.56
 -10  18   2   97.46    2.53
  10  20  -6   37.81    1.00
  10  20  -4   56.21    1.75
 -10  20  -4   59.67    1.78
  10  20  -4   57.33    1.95
  10  20  -2   65.23    2.08
 -10  20  -2   59.15    1.95
  10  20  -2   63.75    3.51
  10  20  -2   66.80    1.90
 -10  20  -2   64.69    1.89
 -10  20  -2   65.29    2.03
 -10  20   0   80.24    2.16
 -10  20   0   81.05    2.38
 -10  20   0   86.54    2.50
  10  20   0   82.47    2.17
 -10  20   2   64.94    2.00
  10  22  -4   27.27    1.27
  10  22  -4   28.95    1.14
 -10  22  -4   28.65    1.15
 -10  22  -2   42.70    1.58
  10  22  -2   45.08    1.72
 -10  22  -2   43.49    1.65
  10  22  -2   43.68    1.53
 -10  22  -2   42.38    1.53
 -10  22   0    6.34    0.78
 -10  22   0    6.65    0.83
 -10  22   2   42.62    1.56
  10  24  -4  122.82    2.71
 -10  24  -4  119.58    2.70
  10  24  -4  119.03    2.81
  10  24  -2  165.24    3.95
  10  24  -2  175.09    3.76
 -10  24  -2  171.36    3.75
 -10  24  -2  164.11    3.90
 -10  24   0  154.33    3.65
  10  26  -4   11.07    0.61
 -10  26  -4   10.68    0.60
  10  26  -4   10.03    0.62
  10  26  -2   67.25    2.10
  10  26  -2   66.45    1.88
 -10  26  -2   64.64    1.88
  10  26   0    1.90    0.64
  10  28  -4   12.09    0.59
  10  28  -2   93.72    2.48
  10  28   0  106.30    2.77
  10  30  -2   66.02    1.80
  10  30  -2   66.00    1.77
  10  30   0   52.91    1.66
  10  30   0   57.82    1.70
  10  32  -2   74.90    1.65
  10  32   0   86.31    2.11
  10  32   0  102.07    2.19
  10  32   2   73.73    1.63
  11  -1  -7   84.04    1.99
  11   1  -7   82.83    2.03
 -11  -1  -5   82.81    2.21
 -11  -1  -5   86.18    2.24
  11   1  -3  306.38    7.18
 -11  -1  -3  317.42    6.66
 -11   1  -3  316.81    6.39
  11  -1  -3  318.29    7.22
 -11  -1  -1 1991.40   34.13
 -11   1  -1 2044.05   33.97
 -11  -1   1 2034.39   34.60
  11  -3  -7   14.51    0.65
  11   3  -7   15.25    0.79
 -11  -3  -5   50.31    1.57
 -11  -3  -5   49.11    1.57
 -11   3  -5   46.70    1.52
  11  -3  -5   46.83    2.69
 -11   3  -5   47.01    1.53
  11  -3  -3  584.69   11.73
  11  -3  -1  669.22   11.84
 -11   3  -1  650.24   11.68
 -11   3   1  654.66   11.90
 -11  -3   1  608.38   11.85
  11   5  -7   34.72    1.20
  11  -5  -5  257.54    7.25
 -11  -5  -5  251.47    5.08
 -11   5  -5  256.10    5.06
 -11   5  -5  252.98    5.05
  11  -5  -3  600.31   12.09
 -11  -5  -1  682.15   12.57
  11  -5  -1  674.17   12.10
 -11   5  -1  676.54   11.85
 -11   5   1  689.76   12.45
 -11  -5   1  634.51   12.30
  11   7  -7   29.16    1.07
 -11  -7  -5  188.44    5.83
  11  -7  -5  194.96    6.16
 -11  -7  -5  205.19    4.27
 -11   7  -5  208.83    4.25
 -11   7  -5  205.09    4.23
  11   7  -5  210.57    4.51
  11  -7  -3  474.43   10.04
 -11  -7  -1   71.10    2.41
  11  -7  -1   73.07    2.08
 -11   7   1   74.55    2.42
 -11  -7   1   73.43    2.39
  11   9  -7    2.00    0.43
 -11  -9  -5   10.95    0.72
 -11   9  -5   10.29    0.68
  11   9  -5    9.69    0.81
  11  -9  -3  316.33    7.41
  11  -9  -1  499.87    9.18
 -11  -9  -1  473.81    9.73
 -11  -9   1  516.32   10.09
 -11   9   1  528.17   10.16
 -11 -11  -5   98.93    2.42
 -11  11  -5   93.86    2.30
  11  11  -5   98.70    2.68
  11 -11  -3  358.69    8.26
 -11 -11  -1 1070.87   19.46
  11 -11  -1 1063.77   18.65
 -11  11   1 1088.02   19.01
 -11 -11   1 1058.26   18.94
  11  13  -7   51.63    1.29
 -11 -13  -5   95.93    2.33
 -11  13  -5   92.25    2.18
  11  13  -5   95.24    2.64
  11 -13  -3   99.56    3.54
  11  13  -3   95.76    2.56
 -11 -13  -1  492.40   10.19
 -11  13   1  491.40    9.24
  11  15  -7    1.09    0.21
 -11 -15  -5   31.98    1.14
  11  15  -5   32.80    1.42
  11 -15  -3  288.77    7.19
  11  15  -3  287.30    5.90
 -11 -15  -1  437.92    9.24
 -11  15  -1  419.16    7.89
 -11 -15   1  413.22    8.83
 -11  17  -5  130.28    2.94
  11  17  -5  127.09    3.16
  11  17  -3  293.66    5.74
  11  17  -3  292.48    6.11
 -11  17  -3  298.32    5.75
 -11  17  -1  113.43    2.79
 -11  17  -1  110.88    2.82
 -11 -17  -1  113.38    3.75
  11  17  -1  113.09    2.56
 -11  17  -1  109.25    2.56
 -11 -17   1  114.18    3.59
 -11  17   1  113.64    2.81
  11  19  -5   15.45    0.81
 -11  19  -5   14.38    0.78
  11  19  -5   16.38    0.95
 -11  19  -3   31.35    1.22
  11  19  -3   35.01    1.53
  11  19  -3   34.85    1.30
 -11  19  -3   35.13    1.31
 -11  19  -1   25.63    1.23
 -11  19  -1   24.22    1.19
  11  19  -1   25.74    1.07
 -11  19  -1   25.55    1.09
 -11  19   1   25.68    1.20
  11  21  -5   48.66    1.37
 -11  21  -5   47.20    1.37
  11  21  -5   51.75    1.58
  11  21  -3   56.88    2.00
  11  21  -3   59.19    1.77
 -11  21  -3   56.90    1.77
 -11  21  -1   24.77    1.24
 -11  21  -1   23.96    1.27
  11  21  -1   24.29    1.10
 -11  21  -1   23.78    1.10
 -11  21   1   24.29    1.23
  11  23  -5   33.78    1.01
  11  23  -5   37.96    1.20
  11  23  -3   22.80    1.24
  11  23  -3   24.97    1.10
 -11  23  -3   24.53    1.09
 -11  23  -1  156.69    3.79
  11  23  -1  162.26    3.58
 -11  23  -1  159.94    3.57
 -11  23  -1  157.06    3.87
 -11  23   1  149.56    3.65
  11  23   1  155.00    3.62
  11  25  -5    5.97    0.43
  11  25  -3   24.33    1.01
 -11  25  -3   21.99    0.99
  11  25  -1   85.59    2.46
 -11  25  -1   80.68    2.41
 -11  25   1   83.53    2.43
  11  25   1   82.02    2.35
  11  27  -3   71.32    1.75
 -11  27  -3   70.05    1.75
  11  27  -3   68.68    1.94
  11  27  -1   51.28    1.74
  11  27  -1   48.47    1.74
 -11  27   1   47.09    1.40
  11  27   1   42.68    1.54
  11  29  -3   23.97    0.93
  11  29  -3   25.25    0.94
  11  29  -1   47.01    1.55
  11  29  -1   46.48    1.58
  11  29   1   44.71    1.43
 -11  29   3   23.64    0.81
  11  31  -1  116.28    2.53
  11  31  -1  105.51    2.50
  11  31   1  114.00    2.52
 -12   0  -4  351.31    6.51
 -12   0  -4  347.45    6.52
 -12   0  -2    0.20    0.37
 -12   0   0 1893.39   32.30
 -12  -2  -6   40.63    1.38
 -12   2  -6   37.11    1.33
  12  -2  -6   37.95    1.37
 -12  -2  -4   52.62    2.28
  12  -2  -4   53.58    2.72
 -12   2  -4   54.71    1.59
 -12  -2  -4   58.61    1.63
 -12   2  -4   60.45    1.63
 -12   2  -4   55.93    1.61
 -12  -2  -4   57.94    1.63
 -12   2  -2   49.54    1.40
  12  -2  -2   49.95    1.97
 -12  -2  -2   51.02    1.99
 -12  -2   0   30.49    1.38
 -12   4  -6   60.24    1.75
 -12  -4  -6   58.80    1.75
 -12   4  -6   59.77    1.75
  12  -4  -6   57.46    1.68
 -12   4  -4    2.21    0.39
 -12  -4  -4    1.86    0.40
  12  -4  -4    1.00    0.66
 -12   4  -4    2.08    0.40
 -12   4  -4    2.01    0.41
 -12  -4  -4    1.46    0.58
  12   4  -4    1.97    0.40
  12  -4  -2  122.37    3.42
 -12   4   0  402.98    7.88
 -12  -4   0  401.45    7.88
 -12  -6  -6   31.35    1.19
 -12   6  -6   30.80    1.17
  12  -6  -4   44.34    2.42
 -12  -6  -4   44.61    2.30
 -12   6  -4   43.61    1.35
 -12   6  -4   42.56    1.32
 -12   6  -4   42.11    1.35
  12   6  -4   42.54    1.45
 -12  -6  -4   42.26    1.36
  12  -6  -2  258.70    5.75
 -12  -6  -2  246.48    5.95
 -12   6   0    2.79    0.47
 -12  -6   0    3.48    0.55
 -12   6   0    3.05    0.35
 -12  -8  -6   38.46    1.32
 -12  -8  -4  158.82    4.98
  12   8  -4  158.09    3.63
  12  -8  -4  160.04    5.07
 -12   8  -4  164.14    3.38
 -12   8  -4  158.77    3.35
 -12   8  -4  162.93    3.40
 -12  -8  -4  163.96    3.42
  12  -8  -2  556.89   10.89
 -12  -8  -2  557.13   11.32
 -12   8   0  660.82   11.38
 -12  -8   0  694.30   12.59
 -12 -10  -6   76.88    1.98
  12 -10  -4    5.79    1.03
 -12  10  -4    5.11    0.48
 -12  10  -4    5.33    0.49
  12  10  -4    4.33    0.61
 -12 -10  -4    4.73    0.96
 -12  10  -4    5.21    0.50
  12 -10  -2  359.13    7.68
 -12 -10  -2  362.21    8.15
 -12 -10   0   98.07    3.03
 -12  10   2  352.36    7.83
 -12 -10   2  358.68    7.79
 -12 -12  -6   40.80    1.26
 -12 -12  -4  347.50    8.67
  12 -12  -4  338.65    8.43
  12  12  -4  328.30    6.65
  12 -12  -2  279.38    6.38
 -12 -12  -2  274.04    6.85
 -12 -12   0 1033.28   18.90
 -12  12   2  273.17    6.44
 -12 -14  -6   13.72    0.64
 -12 -14  -4  127.88    4.83
  12 -14  -4  134.06    4.64
  12  14  -4  136.25    3.37
 -12  14  -2  127.58    2.76
 -12 -14  -2  132.14    4.28
 -12 -14   0  209.49    5.37
  12  16  -6    0.44    0.32
  12  16  -4  113.55    3.01
  12  16  -2   20.64    1.03
 -12  16  -2   19.52    0.98
  12  16  -2   18.22    0.85
 -12  16  -2   19.65    0.87
 -12  16  -2   19.32    0.96
 -12 -16   0  458.51    9.51
 -12  16   0  453.98    8.22
 -12  16   0  445.07    8.30
 -12  16   2   18.77    0.95
  12  18  -6   17.28    0.68
  12  18  -4  119.44    2.78
 -12  18  -4  114.95    2.76
  12  18  -4  116.52    3.07
  12  18  -2  129.29    3.20
 -12  18  -2  128.12    3.11
 -12  18  -2  133.50    3.16
  12  18  -2  130.04    2.94
 -12  18  -2  129.14    2.94
 -12  18   0  145.60    3.55
 -12 -18   0  140.03    4.32
 -12  18   0  149.60    3.50
 -12  18   0  144.23    3.15
  12  18   0  147.30    3.18
 -12  18   2  128.73    3.11
  12  20  -4   52.91    1.60
 -12  20  -4   52.22    1.60
  12  20  -4   51.55    1.81
 -12  20  -2  179.80    4.15
  12  20  -2  188.88    3.95
 -12  20  -2  185.60    3.94
  12  20  -2  183.19    4.20
 -12  20   0    1.41    0.55
 -12  20   2  181.19    4.08
  12  22  -4   50.37    1.48
 -12  22  -4   48.00    1.46
  12  22  -4   50.41    1.71
  12  22  -2   37.02    1.52
  12  22  -2   36.79    1.34
 -12  22  -2   36.40    1.34
 -12  22   0  248.40    5.37
 -12  22   2   32.59    1.35
  12  24  -4   42.64    1.24
  12  24  -4   39.04    1.35
  12  24  -4   43.26    1.45
  12  24  -2  153.61    3.66
 -12  24  -2  153.41    3.58
  12  24  -2  152.14    3.37
 -12  24  -2  151.47    3.38
 -12  24   0    4.93    0.50
 -12  24   0    3.67    0.69
 -12  24   2  149.60    3.52
  12  26  -4   94.59    2.15
  12  26  -4   80.79    1.99
  12  26  -2    4.43    0.66
 -12  26   0   53.54    1.89
  12  26   0   50.83    1.79
  12  28  -2   50.91    1.62
  12  28  -2   45.21    1.57
  12  28   0   35.28    1.35
  12  28   0   33.30    1.34
 -12  28   2   49.92    1.42
  12  30  -2   12.06    0.70
  12  30  -2   13.01    0.70
  12  30   0   52.32    1.55
  12  30   0   51.48    1.56
  12  32   0    1.42    0.31
  13  -1  -7  109.60    2.35
  13   1  -7  109.58    2.42
 -13   1  -5  272.10    5.40
 -13  -1  -3  512.62   10.04
  13  -1  -3  529.83   10.82
 -13  -1  -1  391.96    7.75
 -13   1  -1  385.97    7.58
 -13  -1   1  406.15    8.34
  13   3  -7    7.75    0.58
 -13  -3  -5   74.75    2.06
 -13   3  -5   74.97    2.04
 -13   3  -5   76.18    2.04
  13  -3  -3  809.67   15.63
 -13  -3  -1  423.63    8.30
 -13   3  -1  410.36    7.90
 -13   3   1  433.06    8.76
 -13  -3   1  423.77    8.74
 -13  -5  -7    3.57    0.42
  13   5  -7    3.50    0.46
  13  -5  -5   11.73    1.46
 -13  -5  -5   11.96    0.78
 -13   5  -5   12.02    0.76
 -13   5  -5   10.56    0.72
  13  -5  -3  197.18    5.26
 -13   5  -1  182.29    3.90
 -13   5   1  191.54    4.73
 -13  -5   1  184.32    4.66
 -13  -7  -7   34.83    1.04
  13   7  -7   34.42    1.12
 -13  -7  -5   51.34    1.63
 -13   7  -5   52.83    1.59
 -13   7  -5   52.56    1.57
  13   7  -5   51.83    1.74
  13  -7  -3  316.13    7.47
 -13   7  -3  318.66    5.85
 -13  -7  -3  317.13    5.85
 -13  -7  -1  187.50    4.67
  13  -7  -1  181.80    4.10
 -13   7   1  188.33    4.77
 -13  -7   1  186.39    4.71
  13   9  -7   19.22    0.80
 -13  -9  -5   89.42    2.30
 -13   9  -5   91.56    2.24
 -13   9  -5   84.48    2.17
  13   9  -5   90.00    2.47
  13  -9  -3  129.62    4.13
 -13   9  -3  129.60    2.75
 -13  -9  -3  131.60    2.76
 -13  -9  -1  153.07    4.26
  13  -9  -1  160.66    3.68
 -13   9   1  156.18    4.10
 -13  -9   1  150.01    4.03
  13  11  -5   60.00    1.96
 -13 -11  -5   61.68    1.78
  13 -11  -3  231.49    6.00
 -13  11  -3  223.29    4.30
 -13 -11  -1  497.54   10.39
 -13  11   1  498.99    9.70
 -13 -11   1  481.15    9.60
 -13  11   3  214.22    5.93
 -13 -11   3  230.12    6.02
  13  13  -7   29.71    0.86
 -13 -13  -5   71.59    1.93
  13  13  -5   70.68    2.15
  13 -13  -3  104.31    3.64
  13  13  -3  101.58    2.68
 -13 -13  -1   72.52    2.86
 -13 -15  -5   21.30    0.92
  13  15  -5   20.54    1.10
 -13  15  -3   80.26    2.04
  13  15  -3   79.38    2.33
 -13  15  -1   47.38    1.39
 -13 -15  -1   48.76    2.35
 -13  15   1   48.62    1.59
 -13 -15   1   49.82    2.32
 -13 -17  -5   28.04    0.97
  13  17  -5   24.49    0.99
 -13  17  -5   23.69    0.98
  13  17  -5   26.85    1.20
  13  17  -3    8.50    0.67
 -13  17  -3    9.00    0.68
  13  17  -3    8.89    0.83
 -13  17  -1   17.58    0.82
 -13  17  -1   19.35    1.04
 -13 -17  -1   19.86    1.55
 -13  17  -1   18.29    0.85
 -13 -17   1   18.00    1.41
 -13  17   1   18.55    1.01
  13  19  -5   19.47    0.82
  13  19  -5   20.58    1.00
 -13  19  -3  111.59    2.72
  13  19  -3  119.95    2.75
 -13  19  -3  112.21    2.70
  13  19  -3  116.42    3.06
 -13  19  -1  183.14    4.15
 -13  19  -1  183.31    3.83
 -13  19   1  187.06    4.20
  13  21  -5   29.69    1.13
  13  21  -3  147.08    3.57
 -13  21  -3  144.51    3.27
  13  21  -3  147.35    3.22
 -13  21  -3  139.43    3.18
 -13  21  -1  106.95    2.90
  13  21  -1  106.99    2.59
 -13  21  -1  104.35    2.57
 -13  21   1  103.32    2.81
  13  23  -5   24.35    0.90
  13  23  -3  154.08    3.70
  13  23  -3  157.69    3.34
 -13  23  -3  155.38    3.35
  13  23  -1   37.79    1.54
 -13  23  -1   37.93    1.56
 -13  23   1   38.66    1.56
  13  23   1   35.88    1.43
  13  25  -5   61.45    1.41
  13  25  -3   12.07    0.68
  13  25  -3   14.36    0.92
  13  25  -1   38.25    1.52
 -13  25  -1   38.32    1.53
  13  25   1   34.64    1.38
 -13  25   1   35.47    1.44
  13  27  -3   37.75    1.31
  13  27  -3   39.30    1.33
  13  27  -1    1.18    0.50
  13  27  -1    2.41    0.58
  13  27   1    1.55    0.49
  13  29  -3    9.73    0.57
  13  29  -1   22.17    0.98
  13  29  -1   19.67    0.98
  13  29   1   18.10    0.81
 -13  29   3   10.06    0.49
  13  31  -1    5.28    0.50
  13  31  -1    5.68    0.47
  13  31   1    5.96    0.44
 -14   0  -4    0.31    0.36
 -14   0  -4    0.55    0.36
 -14   0  -2 1485.80   26.05
 -14   0   0    4.91    0.66
 -14  -2  -6   50.43    1.58
 -14   2  -6   49.42    1.56
 -14   2  -4   55.99    1.61
 -14   2  -4   56.68    1.60
 -14  -2  -4   54.42    1.62
 -14  -2  -2   26.02    1.48
 -14   2  -2   25.36    1.36
 -14  -2   0    4.73    0.66
 -14  -4  -6   23.43    1.04
 -14   4  -6   23.17    1.01
 -14  -4  -4   82.76    3.10
  14  -4  -4   91.76    3.64
 -14   4  -4   88.07    2.19
 -14   4  -4   89.20    2.17
 -14   4  -4   86.93    2.20
 -14  -4  -4   89.99    2.23
  14  -4  -2   83.48    2.72
 -14  -4  -2   72.27    2.74
 -14   4   0  264.84    5.89
 -14  -4   0  277.70    5.94
 -14  -6  -6    7.76    0.63
  14  -6  -4  242.56    6.72
 -14  -6  -4  232.46    6.27
 -14   6  -4  244.05    4.78
 -14   6  -4  241.92    4.73
 -14   6  -4  243.29    4.81
 -14  -6  -4  251.73    4.84
  14   6  -4  240.54    4.91
  14  -6  -2   60.19    2.29
 -14  -6   0    7.94    0.81
 -14   6   0    1.47    0.34
 -14   6   2   62.38    2.55
 -14  -6   2   62.01    2.54
 -14  -8  -6   34.67    1.23
 -14  -8  -4   78.15    3.29
  14  -8  -4   84.55    3.48
 -14   8  -4   83.30    2.11
 -14   8  -4   83.68    2.06
 -14   8  -4   82.72    2.03
 -14  -8  -4   83.72    2.12
  14   8  -4   82.19    2.26
  14  -8  -2  131.71    3.70
 -14  -8  -2  131.43    4.07
 -14   8   0   99.87    2.29
 -14  -8   0  107.29    3.21
 -14   8   2  130.79    4.06
 -14  -8   2  134.58    4.08
 -14 -10  -6    0.73    0.37
  14 -10  -4  382.26    9.26
 -14 -10  -4  373.63    9.25
 -14  10  -4  385.23    7.05
  14  10  -4  386.71    7.47
 -14  10  -4  387.08    7.14
 -14 -10  -4  396.30    7.16
  14 -10  -2   30.27    1.58
 -14 -10  -2   28.49    1.83
 -14 -10   0 1194.66   21.69
 -14  10   2   33.21    1.86
 -14 -10   2   30.96    1.80
 -14 -12  -6  171.20    3.48
 -14 -12  -4   59.33    3.06
  14  12  -4   63.78    2.00
  14 -12  -4   60.28    2.93
 -14 -12  -2  318.92    7.83
 -14 -12   0  180.88    4.96
 -14  12   2  344.93    7.84
 -14 -14  -6   27.39    0.92
  14  14  -4  156.77    3.71
  14  14  -2   44.89    1.50
 -14  14  -2   46.76    1.54
 -14 -14  -2   43.74    2.40
 -14 -14   0  148.73    4.46
 -14  14   2   45.55    1.51
 -14  16  -4   75.12    1.99
  14  16  -4   80.51    2.35
  14  16  -2   95.54    2.52
 -14  16  -2   97.21    2.53
 -14 -16   0   32.88    1.94
 -14  16   0   32.88    1.34
 -14  16   2   98.43    2.55
  14  18  -6   12.10    0.54
 -14  18  -4  115.05    2.67
  14  18  -4  119.70    3.04
  14  18  -2   59.96    1.94
 -14  18  -2   63.19    1.97
 -14  18  -2   60.06    1.70
 -14 -18   0    0.07    0.50
 -14  18   0    0.18    0.49
 -14  18   2   60.62    1.92
 -14  20  -4   15.76    0.78
  14  20  -4   15.46    0.99
  14  20  -2   66.18    2.11
 -14  20  -2   68.03    2.12
 -14  20  -2   72.15    1.92
 -14  20   0    0.12    0.38
 -14  20   0    0.25    0.52
 -14  20   2   63.24    2.00
  14  22  -4   27.09    1.18
  14  22  -2  246.07    5.14
 -14  22  -2  239.28    5.08
 -14  22  -2  235.14    4.76
 -14  22   0   21.23    0.98
 -14  22   0   19.76    1.16
 -14  22   2  239.46    5.05
  14  24  -4  129.40    2.93
  14  24  -2   74.65    2.20
 -14  24  -2   72.99    2.12
 -14  24  -2   70.14    1.86
 -14  24   0   45.02    1.43
 -14  24   0   43.17    1.72
 -14  24   2   71.03    2.07
  14  26  -4    9.06    0.54
  14  26  -4   11.10    0.61
  14  26  -2   67.33    2.00
  14  26   0    6.68    0.70
 -14  26   0    6.71    0.76
  14  26   0    6.49    0.69
  14  28  -2   13.80    0.83
  14  28  -2   14.33    0.80
  14  28   0    1.18    0.47
  14  28   0    1.84    0.50
 -14  28   2   13.82    0.66
  14  30  -2   11.88    0.65
  14  30   0   36.29    1.11
  14  30   0   28.77    1.06
  14  30   2   11.61    0.52
  15  -1  -7   81.94    1.82
  15   1  -7   86.05    1.91
 -15  -1  -5  121.18    2.90
 -15  -1  -5  119.89    2.87
 -15   1  -5  119.71    2.86
 -15  -1  -1   85.68    2.67
 -15   1  -1   81.95    2.52
 -15  -1   1   85.12    2.99
  15   3  -7   11.54    0.61
 -15   3  -5  128.97    3.00
 -15   3  -1  793.62   14.29
 -15  -3  -1  790.08   14.71
 -15   3   1  851.36   15.95
 -15  -3   1  827.10   15.95
 -15  -5  -7    1.38    0.32
  15   5  -7    1.09    0.35
 -15  -5  -5   26.28    1.12
 -15   5  -5   25.95    1.07
  15  -5  -3  118.97    3.89
 -15   5  -3  116.13    2.54
 -15  -5  -3  120.09    2.62
 -15   5  -1  133.08    3.22
 -15   5   1  152.62    4.25
 -15  -5   1  138.87    4.14
 -15  -7  -7   29.33    0.91
  15   7  -7   28.94    0.97
 -15  -7  -5  106.69    2.65
 -15   7  -5  111.20    2.60
  15   7  -5  108.91    2.74
 -15   7  -3  111.21    2.44
 -15   7  -3  111.85    2.51
 -15  -7  -3  116.39    2.55
 -15  -7  -1  216.76    5.48
 -15   7  -1  220.54    4.51
 -15   7   1  245.39    5.88
 -15  -7   1  236.48    5.81
  15   9  -7   20.62    0.77
 -15  -9  -5  156.61    3.48
 -15   9  -5  159.83    3.37
  15   9  -5  154.59    3.59
  15  -9  -3   69.16    2.87
 -15   9  -3   68.44    1.75
 -15  -9  -3   68.31    1.75
  15   9  -3   69.23    1.94
 -15  -9  -1  386.56    8.56
 -15   9   1  430.43    8.85
 -15  -9   1  404.90    8.74
 -15   9   3   65.51    3.00
 -15  -9   3   74.65    3.14
  15  11  -7   71.25    1.60
 -15 -11  -5   28.96    1.17
  15  11  -5   30.47    1.29
  15 -11  -3   44.61    2.24
 -15  11  -3   40.22    1.23
 -15 -11  -1   49.77    2.38
 -15  11   1   50.97    2.07
 -15 -11   1   47.46    1.98
 -15  11   3   40.07    2.27
 -15 -11   3   42.62    2.34
  15  13  -7    5.82    0.35
 -15 -13  -5  142.15    3.14
  15  13  -5  140.07    3.34
 -15  13  -1  187.28    3.89
 -15 -13  -1  204.00    5.49
 -15 -13   1  190.95    5.28
 -15 -15  -5   44.45    1.36
  15  15  -5   41.54    1.52
  15  15  -1  146.53    3.29
 -15  15  -1  148.64    3.24
 -15  15  -1  151.50    3.47
 -15 -15  -1  152.15    4.77
 -15  15   1  151.11    3.47
 -15 -15   1  146.50    4.62
 -15 -17  -5   71.58    1.75
  15  17  -5   67.31    1.96
 -15  17  -3  205.30    4.30
  15  17  -1  112.53    2.78
 -15  17  -1  111.40    2.64
 -15  17  -1  114.32    2.92
 -15 -17  -1  113.34    4.09
 -15 -17   1  113.11    3.95
 -15  17   1  114.28    2.91
  15  19  -5    1.25    0.44
 -15  19  -3    2.00    0.46
 -15  19  -3    1.79    0.41
  15  19  -1   11.41    0.83
 -15  19  -1   12.40    0.91
 -15  19  -1   11.62    0.72
 -15 -19  -1   13.58    1.38
 -15  19   1   11.62    0.89
  15  21  -5   46.77    1.37
 -15  21  -3  103.65    2.50
 -15  21  -3  104.25    2.41
  15  21  -1  154.08    3.63
 -15  21  -1  154.80    3.74
 -15  21   1  149.18    3.65
  15  23  -5   19.38    0.73
  15  23  -3    9.27    0.81
  15  23  -1   47.89    1.69
 -15  23  -1   48.53    1.78
 -15  23   1   49.15    1.77
  15  23   1   45.20    1.58
 -15  23   5   18.92    0.71
  15  25  -3   85.65    2.28
  15  25  -1   30.18    1.26
 -15  25  -1   24.80    1.17
 -15  25   1   27.39    1.11
 -15  25   1   25.92    1.18
  15  25   1   26.67    1.14
  15  27  -3   24.38    1.00
  15  27  -3   26.53    1.01
  15  27  -1    0.39    0.40
  15  27  -1    0.69    0.52
 -15  27   3   25.54    0.91
  15  29  -3  100.13    2.12
  15  29  -1    9.29    0.67
  15  29  -1    9.19    0.62
  15  29   1    9.22    0.58
  15  31  -1   67.96    1.62
 -16   0  -6   -0.13    0.38
 -16   0  -4   36.00    1.30
 -16   0  -2    0.35    0.39
 -16   0   0  464.65    9.38
 -16   0   2    0.59    0.51
 -16   2  -6    2.46    0.45
 -16   2  -4  114.93    2.70
 -16  -2  -4  118.01    2.77
 -16  -2  -2   70.04    2.65
 -16   2  -2   71.45    2.52
 -16  -2   0   18.96    1.24
 -16   2   0   18.83    1.09
 -16  -2   2   72.02    2.94
 -16  -4  -6    7.85    0.64
 -16   4  -6    7.78    0.60
 -16   4  -4  158.50    3.40
 -16   4  -4  159.82    3.45
 -16  -4  -4  157.00    3.45
 -16  -4  -2  179.08    4.95
 -16   4   0  513.46   10.05
 -16   4   0  508.83    9.47
 -16   4   2  189.39    5.34
 -16  -4   2  190.56    5.37
 -16  -6  -6   42.99    1.38
 -16   6  -4   24.43    0.99
 -16   6  -4   26.11    1.03
 -16   6  -4   26.93    1.07
 -16  -6  -4   26.58    1.09
 -16   6   0   36.12    1.37
 -16   6   2 1460.20   26.53
 -16  -6   2 1444.01   26.44
 -16  -8  -6    3.26    0.46
 -16   8  -4    3.09    0.47
 -16  -8  -4    3.48    0.46
 -16  -8  -4    3.50    0.82
  16  -8  -4    3.54    0.83
  16   8  -4    4.00    0.54
 -16   8  -4    3.90    0.45
  16  -8  -2  130.49    3.76
 -16  -8  -2  127.17    4.16
 -16  -8   0  267.13    6.42
 -16   8   2  130.39    4.23
 -16  -8   2  130.16    4.21
 -16   8   4    2.44    0.83
 -16  -8   4    3.37    0.94
 -16 -10  -6   65.50    1.73
 -16 -10  -4  112.89    4.20
  16 -10  -4  109.61    4.16
 -16  10  -4  114.23    2.55
  16  10  -4  117.44    2.91
 -16  10  -4  119.18    2.70
 -16 -10  -4  116.92    2.70
 -16 -10  -2  696.19   14.34
 -16 -10   0   71.03    2.78
 -16  10   2  740.63   14.89
 -16 -10   2  740.40   14.78
 -16  10   4  112.37    4.34
 -16 -10   4  108.56    4.36
 -16 -12  -6   69.14    1.73
  16  12  -4  132.20    3.23
 -16  12  -2   54.76    1.69
 -16 -12  -2   51.25    2.67
 -16 -12   0  181.80    5.03
 -16  12   0  169.44    3.62
 -16  12   2   60.57    2.59
 -16  12   2   55.74    1.70
 -16 -14  -6    7.93    0.48
  16  14  -4   97.61    2.65
  16  14  -2  102.54    2.60
 -16  14  -2  103.93    2.65
 -16 -14  -2  111.45    4.11
 -16  14   0   61.11    1.79
 -16 -14   0   62.56    2.81
 -16  14   0   63.87    1.91
 -16  14   2  104.58    2.64
 -16 -16  -6   17.77    0.60
  16  16  -4   46.93    1.70
  16  16  -2   14.95    0.91
 -16  16  -2   14.67    0.94
 -16 -16  -2   15.00    1.54
 -16  16   0  173.52    3.76
 -16 -16   0  180.85    5.30
 -16  16   0  172.04    3.93
 -16  16   2   16.01    0.95
 -16 -16   2   12.31    1.30
  16  18  -6    1.16    0.24
  16  18  -4   22.86    1.16
  16  18  -2  285.00    5.90
 -16  18  -2  298.95    5.98
 -16  18   0   30.05    1.22
 -16 -18   0   26.85    1.89
 -16  18   0   30.49    1.38
 -16  18   2  296.00    5.98
  16  20  -4    9.38    0.76
  16  20  -2    8.65    0.79
 -16  20  -2    7.99    0.76
 -16  20   0    8.13    0.68
 -16  20   0    9.41    0.87
 -16  20   2   10.04    0.83
  16  22  -4  185.44    3.92
 -16  22  -2   51.51    1.75
  16  22  -2   51.94    1.77
 -16  22   0  109.72    2.72
 -16  22   0  113.48    3.02
 -16  22   2   53.05    1.77
  16  24  -4    1.97    0.41
 -16  24  -2   16.48    0.94
  16  24  -2   17.94    0.99
  16  24   0   45.81    1.59
 -16  24   0   46.22    1.44
 -16  24   0   44.98    1.69
 -16  24   2   16.38    0.93
  16  26  -4    1.63    0.29
  16  26  -2   36.79    1.31
  16  26   0   56.35    1.69
 -16  26   0   50.50    1.71
  16  26   0   51.81    1.69
 -16  26   2   37.56    1.25
  16  28  -2   21.61    0.96
  16  28  -2   24.01    0.99
  16  28   0   46.65    1.39
  16  28   0   45.04    1.42
  16  28   2   19.98    0.74
 -16  28   2   21.86    0.80
  16  30  -2   21.99    0.80
  16  30  -2   23.85    0.80
  16  30   0    0.69    0.30
  16  30   0    0.69    0.27
  17   1  -7    8.57    0.46
 -17  -1  -5    3.93    0.55
 -17   1  -5    3.75    0.54
 -17  -1  -5    4.84    0.59
 -17  -1  -1  126.10    3.63
 -17   1  -1  131.05    3.56
 -17  -1   1  147.96    4.35
  17   3  -7   30.66    0.92
 -17   3  -5   73.06    2.00
 -17   3  -5   76.31    2.07
 -17   3  -5   76.71    2.11
 -17  -3  -5   79.40    2.14
 -17  -3  -1  507.25   10.17
 -17   3  -1  488.21    9.65
 -17   3   1  526.45   10.94
 -17  -3   1  524.92   10.90
 -17  -3   3  304.13    7.78
 -17   3   3  292.83    7.68
 -17  -5  -7   34.75    0.98
  17   5  -7   31.69    0.97
 -17  -5  -5   15.74    0.87
 -17   5  -5   14.28    0.79
 -17   5  -3   71.23    1.87
 -17   5  -3   71.05    1.77
 -17   5  -1    3.15    0.48
 -17  -5  -1    3.29    0.65
 -17   5   1    4.49    0.78
 -17  -5   1    3.06    0.68
 -17   5   3   70.80    3.19
 -17  -5   3   66.86    3.13
 -17  -7  -7    3.28    0.33
  17   7  -7    2.83    0.35
 -17  -7  -5   27.85    1.16
 -17   7  -5   28.22    1.08
 -17   7  -3  101.69    2.38
 -17   7  -3  101.89    2.37
 -17  -7  -3  100.20    2.37
 -17   7   1   72.91    2.80
 -17  -7   1   69.33    2.77
 -17   7   3  109.38    4.13
 -17  -7   3  104.97    4.09
  17   9  -7    3.24    0.34
 -17  -9  -5   46.35    1.52
  17   9  -5   46.47    1.54
 -17   9  -3  569.46   10.13
  17  -9  -3  586.22   12.12
 -17   9  -3  572.29   10.14
 -17  -9  -3  580.30   10.18
 -17  -9  -1  633.28   12.81
 -17   9  -1  619.60   10.98
 -17   9   1  654.08   12.80
 -17  -9   1  629.87   12.70
 -17   9   3  597.87   12.89
 -17  -9   3  580.66   12.83
  17  11  -7   55.81    1.26
 -17 -11  -5  253.77    4.91
  17  11  -5  233.26    4.94
 -17  11  -3  308.90    5.76
 -17 -11  -3  309.20    5.76
  17  11  -3  301.88    6.07
 -17  11  -1   99.45    2.42
 -17 -11  -1  107.11    3.78
 -17  11   1  103.93    3.35
 -17 -11   1  104.47    3.34
 -17  11   3  335.43    8.47
 -17 -13  -5   50.81    1.53
  17  13  -5   47.78    1.58
 -17  13  -1   54.49    1.67
 -17 -13  -1   57.55    2.75
 -17  13  -1   60.44    1.83
 -17  13   1   59.38    1.83
 -17 -13   1   59.74    2.75
 -17 -15  -5   16.58    0.79
  17  15  -5   16.58    0.88
 -17  15  -3  174.61    3.79
 -17  15  -1   52.21    1.61
 -17  15  -1   53.35    1.78
 -17 -15  -1   53.86    2.72
 -17 -15   1   51.89    2.61
 -17  15   1   55.22    1.81
 -17 -17  -5   28.10    0.96
  17  17  -5   27.21    1.08
 -17  17  -3    8.73    0.69
 -17  17  -1  164.86    3.62
 -17  17  -1  170.86    3.92
 -17 -17  -1  160.56    5.28
 -17 -17   1  170.13    5.23
 -17  17   1  164.02    3.86
 -17 -19  -5   56.79    1.35
  17  19  -5   57.45    1.58
 -17  19  -3   47.22    1.52
 -17  19  -1   92.70    2.34
 -17  19  -1   96.65    2.66
 -17  19   1   95.45    2.67
  17  21  -5   22.98    0.83
 -17  21  -3   16.46    0.81
  17  21  -3   16.34    1.00
  17  21  -1   30.40    1.29
 -17  21  -1   32.73    1.45
 -17  21  -1   32.27    1.17
 -17  21   1   33.30    1.35
 -17  21   1   30.92    1.41
 -17  21   5   24.14    0.84
  17  23  -3   20.30    1.05
  17  23  -1   23.03    1.09
 -17  23  -1   24.56    1.22
 -17  23   1   23.76    1.08
 -17  23   1   24.64    1.22
  17  25  -3   31.37    1.17
  17  25  -1   83.10    2.16
 -17  25  -1   74.24    2.16
 -17  25   1   84.56    2.12
 -17  25   1   74.60    2.16
 -17  25   3   31.42    1.11
  17  27  -3    6.28    0.51
  17  27  -3    6.29    0.51
  17  27  -1   47.65    1.55
  17  27  -1   50.92    1.49
  17  27   1   52.60    1.47
 -17  27   3    5.47    0.43
  17  29  -1   94.58    2.19
  17  31  -1   34.76    0.95
 -18   0  -6    7.03    0.52
 -18   0  -6    6.32    0.56
 -18   0  -4   -0.02    0.37
 -18   0  -2 1046.47   19.36
 -18   0   0    0.18    0.37
 -18   0   2 1037.68   20.02
 -18   0   4   -0.10    0.65
 -18   2  -6   14.73    0.77
  18  -2  -6   16.30    0.76
 -18   2  -4    9.31    0.65
 -18  -2  -4    7.93    0.65
 -18  -2  -2   49.18    2.31
 -18   2  -2   51.07    2.18
 -18  -2   0   66.71    2.45
 -18   2   0   63.61    2.25
 -18  -2   2   50.75    2.56
 -18  -2   4    6.80    1.22
 -18   4  -6   27.73    1.03
 -18   4  -4   29.14    1.17
 -18   4  -4   28.89    1.12
 -18   4  -4   30.81    1.19
 -18  -4  -4   31.27    1.21
 -18  -4  -2   10.92    1.12
 -18  -4   0   45.66    2.15
 -18   4   0   51.37    1.90
 -18   4   2   10.27    0.64
 -18   4   2   11.66    1.28
 -18  -4   2   10.48    1.20
 -18   4   4   32.60    2.34
 -18  -4   4   30.26    2.28
 -18  -6  -6    3.55    0.47
 -18   6  -4  190.48    3.97
 -18   6  -4  195.51    3.94
 -18   6  -4  187.00    3.99
 -18  -6  -4  191.93    4.04
 -18  -6  -2   17.15    1.44
 -18   6   0  207.33    4.63
 -18   6   2   17.51    1.51
 -18  -6   2   15.03    1.44
 -18   6   4  178.15    5.95
 -18  -6   4  177.90    6.05
 -18  -8  -6   18.05    0.83
 -18   8  -4   25.27    1.00
 -18   8  -4   25.58    0.98
 -18   8  -4   25.42    1.06
 -18  -8  -4   26.45    1.08
 -18  -8   0   42.54    2.16
 -18   8   2   65.14    2.95
 -18  -8   2   64.94    2.95
 -18   8   4   24.64    2.08
 -18  -8   4   27.11    2.19
 -18 -10  -6    2.80    0.40
  18  10  -4   17.80    0.94
 -18  10  -4   17.17    0.85
 -18 -10  -4   18.64    0.88
 -18  10  -2    2.17    0.40
 -18  10  -2    2.68    0.38
 -18  10  -2    2.68    0.48
 -18 -10   0   19.72    1.52
 -18  10   0   21.08    0.93
 -18  10   2    2.47    0.71
 -18 -10   2    2.28    0.73
 -18  10   2    3.57    0.51
 -18 -12  -6  156.65    3.14
  18  12  -4  146.55    3.47
 -18  12  -4  154.42    3.24
 -18  12  -2   67.22    1.97
 -18 -12  -2   63.62    3.09
 -18  12   0    0.36    0.35
 -18  12   0    0.27    0.43
 -18 -12   0   -0.15    0.52
 -18  12   2   68.82    1.99
 -18  12   2   71.57    2.93
 -18 -14  -6   30.81    0.92
  18  14  -4  153.01    3.54
 -18  14  -2  248.14    5.15
 -18 -14  -2  239.29    7.01
 -18  14   0   99.76    2.51
 -18  14   0   97.36    2.64
 -18  14   2  246.38    5.12
  18  16  -4    1.25    0.47
 -18 -16  -2    3.05    0.86
 -18  16  -2    2.68    0.56
 -18  16   0  103.79    2.66
 -18 -16   0  109.21    4.09
 -18  16   0  108.80    2.87
 -18  16   2    2.42    0.55
 -18 -16   2    1.60    0.71
  18  18  -4   53.67    1.71
 -18  18  -2   33.40    1.40
  18  18  -2   28.62    1.25
 -18  18   0   51.42    1.67
 -18 -18   0   51.04    2.65
 -18  18   0   51.41    1.85
 -18  18   2   33.63    1.41
  18  20  -4   25.28    1.10
 -18  20  -2   37.78    1.49
  18  20  -2   35.67    1.40
 -18  20   0  141.63    3.32
 -18  20   0  145.02    3.57
 -18  20   2   36.46    1.45
  18  22  -4   14.54    0.76
 -18  22  -2  131.83    3.16
  18  22  -2  127.63    3.08
  18  22   0   69.70    1.99
 -18  22   0   68.99    1.97
 -18  22   0   71.57    2.23
 -18  22   2  128.86    3.10
 -18  22   2  129.21    3.11
 -18  22   4   14.95    0.76
  18  24  -4    2.55    0.37
 -18  24  -2   34.22    1.26
  18  24   0   -0.05    0.37
 -18  24   0    0.17    0.33
 -18  24   0    0.12    0.55
 -18  24   2   35.62    1.27
 -18  24   2   31.78    1.22
 -18  24   4    2.66    0.36
  18  26   0    3.46    0.45
 -18  26   0    3.75    0.61
  18  26   0    3.85    0.54
 -18  26   2   14.69    0.74
  18  28  -2    9.32    0.60
  18  28  -2    9.76    0.60
  18  28   0    0.71    0.34
 -19  -1  -5  137.44    3.18
 -19   1  -5  139.75    3.17
 -19  -1  -5  140.92    3.24
 -19  -1  -1  322.97    7.28
 -19   1  -1  319.52    7.13
 -19  -1   1  340.88    8.08
 -19  -1   3  168.88    5.59
  19   3  -7   11.74    0.47
 -19   3  -5   76.62    2.02
 -19  -3  -5   76.01    2.07
 -19   3  -5   74.51    2.03
 -19   3  -5   77.66    2.11
 -19  -3  -5   75.95    2.10
 -19   3  -3   85.03    2.20
 -19  -3  -1  155.88    4.47
 -19   3  -1  153.56    4.05
 -19   3   1  182.89    5.17
 -19  -3   1  168.92    5.04
 -19   3   3   83.51    3.72
 -19  -3   3   83.58    3.75
  19   5  -7    2.49    0.28
 -19   5  -5   73.51    2.01
 -19  -5  -5   74.90    2.03
 -19   5  -5   70.47    1.86
 -19   5  -5   72.21    1.92
 -19   5  -3   58.27    1.72
 -19   5  -3   62.25    1.75
 -19   5  -3   59.39    1.59
 -19  -5  -1  206.46    5.51
 -19   5  -1  202.63    4.79
 -19   5   1  199.40    4.11
 -19   5   1  212.17    5.64
 -19  -5   1  204.06    5.61
 -19   5   3   57.35    1.70
 -19   5   3   57.31    3.03
 -19  -5   3   60.95    3.09
  19   7  -7   28.29    0.79
 -19  -7  -5   76.31    2.06
 -19   7  -5   75.11    1.92
 -19   7  -3   62.22    1.78
 -19   7  -3   65.53    1.79
 -19   7  -3   61.15    1.73
 -19  -7  -3   66.49    1.79
 -19   7  -1  109.25    2.59
 -19   7   1  107.94    3.67
 -19   7   1  107.41    2.57
 -19  -7   1  109.75    3.67
 -19   7   3   65.86    3.23
 -19  -7   3   62.61    3.20
 -19  -9  -5   26.94    1.11
 -19   9  -3  470.94    8.50
 -19   9  -3  461.12    8.47
 -19  -9  -3  476.01    8.51
 -19  -9  -1  400.72    9.25
 -19   9  -1  389.06    7.32
 -19  -9   1  392.05    8.80
 -19   9   1  395.65    7.39
 -19   9   1  396.87    7.49
 -19   9   1  392.51    8.87
 -19   9   3  493.94   11.61
 -19  -9   3  505.39   11.70
 -19 -11  -5   41.12    1.37
 -19  11  -3  162.64    3.44
 -19  11  -3  163.72    3.44
 -19 -11  -3  166.66    3.45
 -19  11  -1   19.45    0.93
 -19 -11  -1   18.19    1.57
 -19  11  -1   18.82    0.93
 -19  11  -1   19.08    1.01
 -19  11   1   19.40    0.96
 -19  11   1   18.81    1.00
 -19 -11   1   18.24    1.52
 -19  11   3  177.83    5.60
 -19 -13  -5  124.55    2.71
  19  13  -5  111.27    2.66
 -19  13  -3   77.21    2.13
  19  13  -3   81.04    2.25
 -19  13  -1   56.46    1.73
 -19 -13  -1   56.41    2.84
 -19  13  -1   57.25    1.87
 -19  13   1   59.19    1.89
 -19 -13   1   63.63    2.97
 -19  13   5  122.49    2.75
 -19 -15  -5   43.65    1.31
  19  15  -5   44.41    1.36
 -19  15  -3   72.13    2.01
  19  15  -3   70.55    2.13
 -19  15  -1  178.95    3.89
 -19  15  -1  178.79    4.09
 -19 -15  -1  178.62    5.65
 -19 -15   1  176.67    5.56
 -19  15   1  173.54    3.93
 -19  15   1  178.09    4.03
 -19  15   5   42.16    1.32
 -19 -17  -5    5.32    0.43
  19  17  -5    5.41    0.49
 -19  17  -3   17.56    0.90
  19  17  -3   18.24    1.04
 -19  17  -1   37.23    1.37
 -19  17  -1   37.80    1.57
 -19 -17  -1   37.37    2.39
 -19  17   1   36.67    1.45
 -19 -17   1   36.44    2.34
 -19  17   1   39.45    1.57
 -19  17   5    5.32    0.47
 -19 -19  -5   23.60    0.71
  19  19  -5   21.94    0.80
 -19  19  -3    3.62    0.50
  19  19  -3    3.59    0.58
 -19  19  -1   14.38    1.03
 -19  19  -1   15.90    0.87
 -19  19   1   13.41    0.90
 -19  19   1   14.09    0.98
 -19  19   5   23.25    0.83
  19  21  -3   50.00    1.66
 -19  21  -1   57.36    1.94
 -19  21   1   57.77    1.81
 -19  21   1   54.94    1.90
 -19  21   3   50.17    1.62
 -19  21   5   22.30    0.74
  19  23  -3    2.89    0.50
  19  23  -1   30.14    1.18
 -19  23  -1   31.31    1.35
 -19  23   1   28.51    1.19
 -19  23   1   31.72    1.35
  19  25  -3   56.24    1.54
 -19  25  -1   77.68    2.14
  19  25  -1   81.23    2.02
 -19  25   1   89.01    2.13
 -19  25   1   77.10    2.15
 -19  25   3   53.71    1.46
  19  27  -3   15.29    0.61
  19  27  -1    2.63    0.47
  19  29  -1    2.38    0.34
 -20   0  -6    0.22    0.27
 -20   0  -6    0.47    0.33
 -20   0  -4   54.41    1.65
 -20   0  -4   55.00    1.70
 -20   0  -2    0.06    0.48
 -20   0   0  230.20    5.68
 -20   0   2   -0.18    0.57
 -20   0   4   57.29    3.25
 -20  -2  -6   42.04    1.26
 -20  -2  -6   42.22    1.30
 -20   2  -6   42.74    1.27
 -20   2  -4   91.40    2.37
 -20   2  -4   88.21    2.25
 -20  -2  -4   89.28    2.34
 -20   2  -2   12.14    0.71
 -20  -2  -2   12.05    1.20
 -20   2  -2   11.23    1.07
 -20  -2   0  191.07    5.11
 -20   2   0  196.61    4.93
 -20   2   2   11.56    0.69
 -20  -2   2   15.93    1.52
 -20   2   4   85.71    4.07
 -20  -2   4   86.48    4.10
 -20  -4  -6   20.82    0.86
 -20   4  -6   20.24    0.81
 -20   4  -4   10.15    0.71
 -20   4  -4    9.87    0.66
 -20   4  -4    9.31    0.69
 -20  -4  -4    8.77    0.69
 -20   4  -2   11.20    0.69
 -20  -4  -2    9.76    1.16
 -20   4   0   33.62    1.60
 -20   4   0   30.80    1.15
 -20  -4   0   34.51    1.89
 -20   4   2   10.77    0.70
 -20   4   2   13.57    1.44
 -20  -4   2   12.65    1.37
 -20  -6  -6   12.31    0.67
 -20   6  -4   12.06    0.74
 -20   6  -4   11.89    0.70
 -20   6  -4   12.31    0.76
 -20  -6  -4   11.23    0.76
 -20   6  -2  219.05    4.50
 -20   6  -2  219.39    4.41
 -20  -6  -2  217.38    6.13
 -20   6   0   18.03    1.09
 -20   6   0   19.19    0.91
 -20  -6   0   18.55    1.46
 -20   6   2  225.54    6.39
 -20  -6   2  232.33    6.43
 -20  -8  -6    6.09    0.49
 -20   8  -4  151.02    3.21
 -20   8  -4  142.49    3.24
 -20  -8  -4  149.33    3.29
 -20   8  -2   23.16    1.03
 -20   8  -2   23.68    0.98
 -20   8  -2   25.05    1.12
 -20   8   2   23.36    1.05
 -20   8   2   24.81    1.85
 -20  -8   2   24.72    1.86
 -20   8   2   23.40    1.09
 -20   8   4  149.00    3.35
 -20 -10  -6  158.07    3.17
 -20  10  -4  158.61    3.45
 -20 -10  -4  163.74    3.48
 -20  10  -2  198.21    4.09
 -20  10  -2  192.41    3.98
 -20  10  -2  190.88    4.21
 -20 -10  -2  187.89    5.88
 -20 -10   0  115.40    4.13
 -20  10   0  117.20    2.82
 -20  10   0  118.32    2.95
 -20  10   2  193.71    4.22
 -20  10   2  205.11    5.84
 -20 -10   2  193.32    5.69
 -20  10   4  156.68    3.53
 -20 -12  -6   20.11    0.73
 -20  12  -4  866.76   14.90
 -20  12  -2   31.35    1.32
 -20 -12  -2   31.76    2.21
 -20 -12   0 1645.40   29.62
 -20  12   0 1600.15   27.17
 -20  12   0 1591.27   27.33
 -20  12   2   29.30    1.26
 -20  12   2   29.79    1.87
 -20 -14  -6  192.36    3.54
  20  14  -4   42.29    1.45
 -20  14  -2  394.99    7.64
 -20 -14  -2  388.10    9.91
 -20 -14   0   41.82    2.49
 -20  14   0   39.09    1.48
 -20  14   0   41.17    1.60
 -20  14   2  388.56    7.54
 -20 -14   2  395.20    9.55
  20  16  -6   22.52    0.69
  20  16  -4   51.35    1.61
 -20  16  -2   61.57    1.99
 -20  16   0   14.16    0.89
 -20 -16   0   15.16    1.56
 -20  16   0   13.32    0.98
 -20  16   2   61.92    1.98
 -20  16   4   53.47    1.69
  20  18  -4    5.38    0.55
 -20  18  -2   29.37    1.32
 -20  18   0   14.78    0.90
 -20  18   0   15.97    1.07
 -20  18   2   26.48    1.23
 -20  18   4    5.65    0.57
  20  20  -4    5.69    0.53
 -20  20  -2   22.54    1.13
 -20  20   0   32.12    1.28
 -20  20   0   29.74    1.41
 -20  20   2   20.70    1.05
 -20  20   2   21.75    1.09
 -20  20   4    5.21    0.52
  20  22  -4   44.76    1.26
 -20  22  -2    2.77    0.55
 -20  22   0   60.25    1.79
 -20  22   0   58.90    1.99
 -20  22   2    2.19    0.49
 -20  22   2    3.11    0.56
 -20  22   4   46.91    1.34
  20  24  -4    5.43    0.36
 -20  24  -2  118.89    2.71
 -20  24   0    3.02    0.43
 -20  24   0    4.34    0.67
 -20  24   2  128.54    2.77
 -20  24   2  108.09    2.63
 -20  24   4    7.55    0.44
  20  26  -2   22.95    0.93
 -20  26   0   38.01    1.32
  20  26   0   36.05    1.20
 -20  26   2   23.14    0.86
  20  28  -2    1.96    0.28
  20  28  -2    0.77    0.29
 -21   1  -5   23.20    1.03
 -21  -1  -5   23.39    1.07
 -21  -1  -5   23.06    1.03
 -21   1  -5   21.98    0.99
 -21  -1  -5   24.24    1.07
 -21   1  -3  127.51    3.02
 -21  -1  -1  139.83    4.28
 -21   1  -1  141.38    4.14
 -21   1   1  139.70    3.11
 -21  -1   1  146.16    4.60
 -21  -1   3  137.89    5.12
 -21   3  -5   21.96    0.95
 -21  -3  -5   20.51    0.98
 -21   3  -5   20.87    0.93
 -21   3  -5   21.63    1.01
 -21  -3  -5   21.14    1.00
 -21   3  -3   15.21    0.86
 -21  -3  -1  112.57    3.78
 -21   3  -1  100.74    3.25
 -21   3   1   98.84    3.71
 -21  -3   1   98.58    3.71
 -21   3   1  107.15    2.54
 -21   3   3   15.43    1.69
 -21  -3   3   16.26    1.72
 -21  -5  -5   12.64    0.77
 -21   5  -5   11.59    0.66
 -21   5  -5   11.45    0.68
 -21   5  -5   10.96    0.72
 -21   5  -3    5.94    0.57
 -21   5  -3    5.12    0.55
 -21   5  -3    5.83    0.49
 -21   5  -1   16.45    0.86
 -21  -5  -1   16.73    1.42
 -21   5   1   16.91    0.87
 -21   5   1   22.27    1.62
 -21  -5   1   23.95    1.66
 -21   5   3    7.11    0.62
 -21   5   3    4.46    1.04
 -21  -5   3    6.91    1.26
 -21   7  -5   22.89    0.88
 -21   7  -3   62.98    1.84
 -21   7  -3   63.80    1.83
 -21   7  -3   64.59    1.80
 -21  -7  -3   65.14    1.82
 -21   7  -1   34.63    1.28
 -21   7  -1   34.76    1.22
 -21  -7  -1   34.16    2.10
 -21   7   1   36.63    1.32
 -21   7   1   32.91    2.00
 -21   7   1   34.08    1.30
 -21  -7   1   32.38    1.97
 -21   7   3   64.24    1.92
 -21   7   3   69.77    3.47
 -21  -7   3   71.79    3.53
 -21  -9  -5   79.84    2.07
 -21   9  -3   57.05    1.69
 -21   9  -3   56.08    1.66
 -21   9  -3   57.37    1.66
 -21  -9  -3   59.09    1.69
 -21   9  -1  273.02    5.44
 -21   9  -1  271.03    5.33
 -21   9  -1  274.43    5.61
 -21   9   1  266.76    5.43
 -21   9   1  272.19    5.54
 -21  -9   1  271.38    7.13
 -21   9   3   61.47    1.89
 -21   9   3   62.45    3.15
 -21  -9   3   60.54    3.16
 -21 -11  -5   92.46    2.26
 -21  11  -3  240.16    4.76
 -21  11  -3  236.92    4.90
 -21  11  -3  238.83    4.73
 -21 -11  -3  246.40    4.76
 -21  11  -1   60.35    1.85
 -21  11  -1   58.26    1.83
 -21  11  -1   62.93    1.98
 -21  11   1   57.89    1.83
 -21  11   1   59.63    1.91
 -21 -11   1   54.45    2.83
 -21  11   3  239.92    5.01
 -21 -13  -5   18.03    0.82
 -21  13  -3  354.12    6.92
 -21  13  -3  370.87    6.69
 -21  13  -1  524.63    9.72
 -21 -13  -1  535.72   12.07
 -21  13  -1  532.94    9.92
 -21 -13   1  539.95   12.05
 -21  13   1  525.18    9.88
 -21  13   3  366.00    7.13
 -21  13   5   18.28    0.79
 -21 -15  -5   49.47    1.36
 -21  15  -3  119.71    2.83
  21  15  -3  117.13    2.89
 -21  15  -1  199.26    4.32
 -21  15  -1  203.97    4.56
 -21 -15  -1  207.10    6.36
 -21 -15   1  195.18    6.14
 -21  15   1  206.73    4.56
 -21  15   3  119.31    2.98
 -21  15   5   47.87    1.34
 -21 -17  -5    2.47    0.33
 -21  17  -3   33.70    1.23
  21  17  -3   33.58    1.32
 -21  17  -1   32.94    1.48
 -21  17  -1   34.05    1.31
 -21  17   1   30.28    1.33
 -21  17   1   32.89    1.44
 -21  17   3   33.54    1.35
 -21  17   5    1.94    0.34
  21  19  -3    5.83    0.61
 -21  19  -1    0.80    0.55
 -21  19   1    1.21    0.47
 -21  19   1    1.57    0.60
 -21  19   3    5.21    0.60
 -21  19   5    5.55    0.38
  21  21  -3   18.93    0.92
 -21  21  -1   10.29    0.88
 -21  21   1    9.96    0.75
 -21  21   1    9.72    0.86
 -21  21   3   18.74    0.92
  21  23  -3   94.72    2.21
 -21  23  -1   35.85    1.41
 -21  23   1   36.70    1.30
 -21  23   1   33.68    1.36
  21  25  -3   11.31    0.55
 -21  25  -1   17.96    0.87
 -21  25   1   19.01    0.90
 -21  25   1   22.42    0.90
 -21  25   3   11.91    0.58
  21  27  -1    4.97    0.46
 -22   0  -6   35.75    1.09
 -22   0  -4    0.12    0.38
 -22   0  -4   -0.03    0.44
 -22   0  -4    0.27    0.38
 -22   0  -2  251.18    5.04
 -22   0  -2  250.14    6.51
 -22   0   0    0.18    0.43
 -22   0   2  255.19    7.28
 -22  -2  -6    0.73    0.29
 -22  -2  -6    0.88    0.32
 -22   2  -6    0.72    0.29
 -22   2  -4   67.45    1.92
 -22   2  -4   68.82    1.98
 -22   2  -4   69.31    1.89
 -22  -2  -4   68.27    1.96
 -22  -2  -2   63.99    2.88
 -22   2  -2   63.07    2.70
 -22  -2   0   79.63    3.07
 -22   2   0   82.01    2.93
 -22   2   0   81.37    2.15
 -22   2   0   79.60    2.04
 -22   2   2   66.25    1.85
 -22  -2   2   70.50    3.29
 -22   2   2   69.74    1.92
 -22  -4  -6   12.69    0.63
 -22  -4  -6   12.36    0.63
 -22   4  -4   20.13    0.97
 -22   4  -4   19.46    0.89
 -22   4  -4   19.45    0.97
 -22  -4  -4   19.23    0.97
 -22   4  -2   10.72    0.75
 -22   4  -2    9.38    0.68
 -22  -4  -2   10.12    1.23
 -22   4   0    0.63    0.38
 -22   4   0    0.71    0.34
 -22   4   0    0.62    0.38
 -22  -4   0    0.84    0.55
 -22   4   0    0.72    0.44
 -22   4   2   11.34    0.75
 -22   4   2   11.49    1.37
 -22  -4   2    9.99    1.30
 -22  -6  -6    2.99    0.39
 -22   6  -4   14.98    0.82
 -22   6  -4   14.90    0.74
 -22   6  -4   15.36    0.84
 -22  -6  -4   16.69    0.88
 -22   6  -2   18.36    0.96
 -22   6  -2   17.01    0.88
 -22  -6  -2   15.74    1.56
 -22  -6   0  243.17    6.59
 -22   6   0  247.45    5.03
 -22   6   0  249.25    5.03
 -22   6   2   16.31    0.92
 -22   6   2   17.01    1.62
 -22  -6   2   16.02    1.61
 -22  -8  -6  114.12    2.40
 -22  -8  -6  110.33    2.36
 -22   8  -4   26.50    1.03
 -22   8  -4   24.89    1.06
 -22  -8  -4   26.34    1.08
 -22   8  -2   71.99    2.06
 -22   8  -2   74.69    2.01
 -22   8  -2   72.54    2.15
 -22  -8  -2   73.03    3.37
 -22   8   0  143.95    3.30
 -22   8   0  139.07    3.27
 -22   8   2   73.20    2.13
 -22   8   2   74.85    2.17
 -22   8   2   78.03    3.42
 -22  -8   2   76.88    3.38
 -22   8   4   26.58    1.11
 -22 -10  -6   58.99    1.43
 -22 -10  -6   53.96    1.36
 -22  10  -4  722.66   12.86
 -22 -10  -4  752.39   12.90
 -22  10  -2   84.78    2.30
 -22  10  -2   87.86    2.23
 -22  10  -2   85.29    2.42
 -22 -10   0  884.32   17.80
 -22  10   0  874.76   15.59
 -22  10   2   83.34    2.33
 -22  10   2   84.70    2.37
 -22  10   2   83.80    3.45
 -22 -10   2   83.42    3.45
 -22  10   4  730.73   12.92
 -22 -12  -6  257.71    4.62
 -22  12  -4   44.95    1.34
 -22  12  -2 3588.72   60.00
 -22 -12  -2 3690.89   63.07
 -22  12   0   99.73    2.65
 -22  12   0  101.22    2.78
 -22  12   2 3628.60   59.72
 -22  12   2 3563.50   59.72
 -22 -12   2 3598.38   62.48
 -22  12   4   45.10    1.52
 -22 -14  -6   13.27    0.50
 -22  14  -2   98.88    2.69
 -22 -14   0  223.29    6.63
 -22  14   0  213.36    4.64
 -22  14   0  218.35    4.80
 -22  14   2   90.26    2.53
 -22  14   2   95.26    2.58
 -22  14   4  251.86    5.06
 -22  16  -2   30.20    1.34
 -22  16   0   14.64    0.92
 -22  16   0   14.62    1.02
 -22  16   2   30.43    1.33
 -22  16   2   31.15    1.35
 -22  16   4  168.31    3.62
  22  18  -4   10.06    0.59
 -22  18  -2    4.89    0.63
 -22  18   0    0.11    0.43
 -22  18   0    0.17    0.58
 -22  18   2    4.45    0.63
 -22  18   4   11.54    0.69
 -22 -20  -4    9.91    0.51
  22  20  -4    9.28    0.51
 -22  20  -2    8.29    0.72
 -22  20   0    8.03    0.69
 -22  20   0    7.20    0.81
 -22  20   2    9.27    0.76
 -22  20   4   10.38    0.62
  22  22  -4   30.70    0.83
 -22  22  -2   15.36    0.86
 -22  22   0  122.03    3.09
 -22  22   0  125.54    2.88
 -22  22   2   14.11    0.82
 -22  22   2   13.21    0.79
 -22  22   4   47.84    1.26
 -22  24  -2   13.95    0.72
  22  24  -2   15.86    0.77
 -22  24   0    1.08    0.51
  22  24   0    1.19    0.41
 -22  24   2   14.59    0.73
 -22  24   2   12.03    0.67
  22  26  -2   17.14    0.76
  22  26  -2   18.55    0.71
 -22  26   0   25.12    1.00
 -22  26   2   19.69    0.72
 -23   1  -5   14.06    0.78
 -23  -1  -5   13.98    0.81
 -23  -1  -5   13.78    0.77
 -23   1  -5   14.23    0.75
 -23  -1  -5   14.35    0.81
 -23   1  -3   82.14    2.25
 -23   1  -1   78.83    2.09
 -23  -1  -1   80.06    2.10
 -23  -1  -1   80.34    3.15
 -23   1  -1   77.85    2.98
 -23   1   1   78.18    2.11
 -23  -1   1   77.55    2.09
 -23  -1   1   74.53    3.28
 -23  -1   3   82.55    3.95
 -23   3  -5   24.66    0.97
 -23  -3  -5   22.65    1.02
 -23  -3  -5   22.81    0.99
 -23   3  -5   23.76    0.94
 -23   3  -5   23.67    1.01
 -23  -3  -5   23.12    1.00
 -23   3  -3   64.62    1.97
 -23   3  -3   67.08    1.95
 -23   3  -1    6.62    0.59
 -23  -3  -1    8.03    0.61
 -23   3  -1    6.62    0.85
 -23  -3  -1    6.30    0.97
 -23   3   1    6.58    0.61
 -23  -3   1    6.06    0.55
 -23   3   1    5.37    0.58
 -23   3   1    6.09    1.04
 -23  -3   1    6.45    1.02
 -23   3   1    7.93    0.93
 -23   3   3   68.92    3.51
 -23  -3   3   64.01    3.42
 -23   5  -5    8.63    0.56
 -23  -5  -5    9.00    0.64
 -23   5  -5    8.54    0.55
 -23   5  -3   38.05    1.43
 -23   5  -3   40.38    1.42
 -23   5  -1   61.49    1.89
 -23  -5  -1   62.44    1.78
 -23  -5  -1   63.32    2.91
 -23   5   1   61.64    1.85
 -23   5   1   63.24    1.88
 -23  -5   1   58.12    2.83
 -23   5   3   37.85    2.57
 -23  -5   3   39.01    2.62
 -23   5   3   39.61    1.41
 -23   7  -3    5.11    0.56
 -23   7  -3    5.01    0.55
 -23   7  -3    4.01    0.52
 -23   7  -3    5.21    0.54
 -23  -7  -3    4.54    0.53
 -23   7  -1   64.69    1.94
 -23   7  -1   66.33    1.88
 -23  -7  -1   64.35    1.83
 -23  -7  -1   63.79    3.06
 -23   7   1   61.86    1.91
 -23   7   1   64.14    1.94
 -23  -7   1   63.30    2.99
 -23   7   3    5.22    0.60
 -23  -9  -5   81.17    2.04
 -23   9  -3   98.24    2.44
 -23   9  -3  100.60    2.42
 -23   9  -3   91.51    2.43
 -23   9  -3   92.43    2.35
 -23  -9  -3   98.17    2.40
 -23   9  -1  103.75    2.64
 -23  -9  -1   98.23    2.44
 -23   9  -1  101.62    2.75
 -23   9   1   98.96    2.62
 -23   9   1  102.07    2.73
 -23  -9   1   99.07    3.96
 -23   9   3   96.53    2.55
 -23 -11  -5  104.53    2.39
 -23  11  -3  495.98    9.24
 -23  11  -3  495.51    9.06
 -23 -11  -3  522.91    9.10
 -23 -11  -1  661.77   11.98
 -23 -11  -1  674.62   14.70
 -23  11   1  682.69   12.32
 -23  11   1  674.67   12.40
 -23 -11   1  692.10   14.71
 -23  11   3  519.42    9.62
 -23 -13  -5  217.27    4.19
 -23  13  -3  438.72    8.19
 -23  13  -3  444.25    7.94
 -23  13  -1  602.26   11.17
 -23 -13  -1  602.37   13.56
 -23 -13   1  583.31   13.19
 -23  13   1  578.57   10.82
 -23  13   1  601.79   10.94
 -23  13   3  442.54    8.36
 -23 -15  -5   47.60    1.26
 -23  15  -3   88.30    2.25
 -23  15  -1   16.78    1.08
 -23  15   1   17.01    1.07
 -23  15   3   93.67    2.50
 -23  15   5   43.72    1.15
 -23 -17  -5    7.05    0.43
 -23 -17  -5    7.01    0.39
 -23  17  -3   19.53    0.88
  23  17  -3   19.71    0.91
 -23  17  -1    7.53    0.81
 -23  17   1    6.85    0.71
 -23  17   1    6.99    0.79
 -23  17   3   19.04    0.99
  23  19  -3   11.32    0.68
 -23  19  -1   38.30    1.55
 -23  19   1   36.79    1.41
 -23  19   1   35.45    1.48
 -23  19   3   11.55    0.75
  23  21  -3   11.09    0.62
 -23  21  -1   49.12    1.70
 -23  21   1   48.70    1.59
 -23  21   1   48.07    1.68
 -23  21   3   10.65    0.68
  23  23  -3   11.93    0.55
 -23  23  -1   10.93    0.78
 -23  23   1   10.81    0.77
 -23  23   1   10.54    0.68
 -23  25  -1    0.36    0.35
 -23  25   1    1.04    0.38
  23  27  -1   45.43    1.15
 -24   0  -6   -0.02    0.25
 -24   0  -4  188.12    4.05
 -24   0  -4  186.18    3.89
 -24   0  -4  182.59    3.97
 -24   0  -2    0.15    0.50
 -24   0  -2    0.28    0.40
 -24   0   0  121.14    3.99
 -24   0   0  118.43    2.89
 -24   0   0  117.81    2.75
 -24   0   2    0.49    0.65
 -24  -2  -6   20.36    0.71
 -24  -2  -6   21.97    0.75
 -24   2  -6   20.20    0.69
 -24   2  -4   45.78    1.52
 -24   2  -4   49.64    1.59
 -24  -2  -4   47.51    1.62
 -24   2  -4   46.30    1.45
 -24  -2  -4   46.47    1.56
 -24  -2  -2   49.03    1.61
 -24  -2  -2   49.84    2.60
 -24  -2   0   98.72    3.70
 -24   2   0  105.82    3.56
 -24   2   0  102.77    2.62
 -24   2   0   99.55    2.48
 -24  -2   0  101.61    2.45
 -24   2   2   49.39    1.61
 -24  -2   2   54.35    2.93
 -24  -4  -6   14.90    0.61
 -24  -4  -6   15.09    0.63
 -24   4  -4    4.78    0.51
 -24   4  -4    5.33    0.57
 -24   4  -4    4.69    0.48
 -24   4  -4    4.07    0.53
 -24  -4  -4    4.71    0.56
 -24   4  -2   34.45    1.38
 -24   4  -2   35.18    1.33
 -24  -4  -2   35.37    1.33
 -24  -4  -2   34.03    2.20
 -24   4   0    1.55    0.47
 -24   4   0    1.19    0.40
 -24  -4   0    1.85    0.39
 -24  -4   0    0.94    0.64
 -24   4   2   34.85    1.35
 -24   4   2   35.19    2.32
 -24  -4   2   32.87    2.24
 -24  -6  -6    0.22    0.24
 -24  -6  -6    0.13    0.24
 -24   6  -4    4.38    0.52
 -24   6  -4    4.05    0.52
 -24  -6  -4    4.73    0.55
 -24   6  -2  230.13    4.85
 -24   6  -2  228.71    4.72
 -24  -6  -2  225.95    4.76
 -24   6  -2  228.65    4.94
 -24  -6  -2  242.22    6.79
 -24   6   0    6.89    0.67
 -24  -6   0    7.04    0.54
 -24  -6   0    5.35    0.97
 -24   6   2  237.49    4.89
 -24   6   2  237.19    6.80
 -24  -6   2  231.99    6.74
 -24   6   2  226.32    4.93
 -24  -8  -6   11.61    0.53
 -24   8  -4   58.16    1.61
 -24   8  -4   56.22    1.64
 -24  -8  -4   55.61    1.65
 -24  -8  -2    1.15    0.67
 -24   8  -2    2.55    0.52
 -24   8  -2    2.45    0.47
 -24   8  -2    2.04    0.59
 -24   8   0   43.87    1.60
 -24  -8   0   48.27    2.65
 -24   8   0   45.73    1.61
 -24  -8   2    2.38    0.78
 -24   8   2    2.77    0.56
 -24   8   2    1.89    0.56
 -24   8   2    2.48    0.77
 -24   8   4   55.65    1.64
 -24 -10  -6  323.52    5.77
 -24 -10  -6  334.13    5.76
 -24  10  -4   21.37    0.91
 -24 -10  -4   20.14    0.89
 -24  10  -2  219.09    4.62
 -24  10  -2  217.60    4.76
 -24 -10   0   67.71    3.26
 -24  10   0   68.43    2.19
 -24  10   2  222.32    4.74
 -24  10   2  217.17    4.74
 -24  10   4   20.95    0.96
 -24  12  -2  415.44    8.02
 -24 -12   0 1744.05   31.60
 -24  12   0 1681.24   28.72
 -24  12   0 1675.74   28.89
 -24  12   2  408.53    7.87
 -24  12   2  407.86    7.89
 -24  12   4  506.76    9.18
 -24  14  -2  157.17    3.70
 -24  14   0  452.84    8.73
 -24  14   0  465.92    8.89
 -24  14   2  156.59    3.66
 -24  14   2  155.41    3.66
 -24  14   4   65.22    1.81
 -24 -16  -2   10.84    0.67
 -24  16  -2   11.95    0.87
 -24  16   0   89.41    2.47
 -24  16   0   90.23    2.62
 -24  16   2   10.96    0.82
 -24  16   2   12.68    0.88
 -24  16   4   75.55    1.94
 -24 -18  -4   14.13    0.64
 -24  18  -2   28.89    1.24
 -24  18   0   43.05    1.53
 -24  18   0   41.35    1.65
 -24  18   2   29.44    1.24
 -24  18   2   27.89    1.20
 -24  18   4   12.05    0.65
 -24 -20  -4   14.92    0.53
 -24 -20  -4   19.17    0.61
 -24  20  -2    6.73    0.64
  24  20  -2    5.83    0.55
 -24  20   0   15.27    1.00
 -24  20   0   14.44    0.84
 -24  20   2    5.76    0.61
 -24  20   4   19.56    0.74
 -24  22  -2    4.70    0.51
  24  22  -2    3.91    0.44
 -24  22   0   10.18    0.82
 -24  22   2    4.19    0.49
 -24  22   2    4.00    0.49
 -24  24  -2   92.97    2.05
  24  24  -2   91.61    2.00
 -24  24   0   25.82    1.07
 -24  24   2   79.66    1.92
 -24  24   2   97.72    2.06
 -24  26   0    3.32    0.44
 -25   1  -5    9.79    0.63
 -25  -1  -5   10.10    0.66
 -25  -1  -5    9.85    0.61
 -25   1  -5    9.88    0.60
 -25  -1  -5   10.30    0.67
 -25   1  -3   83.27    2.28
 -25   1  -1  135.49    3.11
 -25  -1  -1  132.67    3.09
 -25  -1  -1  125.85    4.33
 -25   1  -1  132.82    4.29
 -25   1   1  135.71    3.15
 -25  -1   1  129.66    3.09
 -25  -1   1  124.40    4.32
 -25   1   1  127.34    4.25
 -25   3  -5   41.90    1.33
 -25  -3  -5   41.36    1.33
 -25   3  -5   41.84    1.26
 -25  -3  -5   43.46    1.37
 -25  -3  -5   42.03    1.31
 -25   3  -5   40.94    1.19
 -25   3  -3   26.99    1.20
 -25   3  -3   25.12    1.13
 -25  -3  -3   25.89    1.16
 -25   3  -3   23.77    0.95
 -25   3  -3   22.96    1.06
 -25   3  -1   56.77    1.75
 -25  -3  -1   57.28    1.73
 -25  -3  -1   52.82    2.69
 -25   3   1   55.53    1.75
 -25  -3   1   53.29    1.69
 -25  -3   1   51.92    2.68
 -25   3   1   54.48    2.51
 -25  -5  -5   10.08    0.68
 -25  -5  -5   11.50    0.67
 -25   5  -3   22.12    1.07
 -25   5  -3   21.98    1.03
 -25  -5  -3   21.10    1.08
 -25   5  -3   19.79    1.00
 -25  -5  -1   31.74    1.22
 -25  -5  -1   28.92    2.07
 -25   5   1   30.04    1.27
 -25  -5   1   28.51    1.18
 -25   5   1   29.27    1.27
 -25  -5   1   29.43    2.05
 -25   5   3   20.29    0.99
 -25  -7  -5   36.90    1.18
 -25   7  -3   35.01    1.32
 -25   7  -3   34.20    1.28
 -25   7  -3   32.51    1.27
 -25   7  -3   34.53    1.25
 -25  -7  -3   31.85    1.23
 -25  -7  -1    4.39    0.95
 -25   7  -1    6.71    0.69
 -25   7  -1    5.76    0.61
 -25  -7  -1    5.74    0.59
 -25   7   1    6.29    0.68
 -25  -7   1    4.87    1.00
 -25   7   3   35.23    1.35
 -25   9  -3  214.84    4.42
 -25   9  -3  219.89    4.39
 -25   9  -3  201.81    4.39
 -25   9  -3  210.42    4.33
 -25  -9  -3  218.10    4.37
 -25   9  -1   81.65    2.32
 -25  -9  -1   80.15    2.13
 -25  -9  -1   79.75    3.63
 -25   9  -1   84.52    2.49
 -25   9   1   80.01    2.33
 -25   9   1   79.61    2.40
 -25   9   3  213.56    4.54
 -25 -11  -5  108.36    2.38
 -25 -11  -5  102.98    2.30
 -25  11  -3  358.69    6.92
 -25  11  -3  364.42    6.77
 -25 -11  -3  372.98    6.79
 -25 -11  -1  737.44   12.95
 -25  11  -1  743.86   13.47
 -25  11   1  754.32   13.46
 -25  11   1  740.69   13.56
 -25  11   3  354.63    6.89
 -25 -13  -5  237.12    4.42
 -25 -13  -5  232.00    4.36
 -25  13  -3   73.54    2.03
 -25  13  -3   82.34    1.91
 -25  13  -1  290.70    6.05
 -25  13   1  277.62    5.79
 -25  13   1  284.23    5.88
 -25  13   3   81.55    2.24
 -25 -15  -5    8.35    0.45
 -25 -15  -5    7.54    0.43
 -25 -15  -3   10.98    0.70
 -25  15  -1   45.74    1.73
 -25  15   1   42.80    1.66
 -25  15   3   10.31    0.76
 -25 -17  -3   24.36    0.93
 -25  17  -1   17.93    1.08
 -25  17   1   16.24    0.96
 -25  17   1   15.88    1.02
 -25  17   3   25.86    1.08
 -25  19  -1    3.51    0.63
 -25  19   1    4.46    0.56
 -25  19   1    3.97    0.66
 -25  19   3   17.81    0.85
 -25  21  -1    3.03    0.55
 -25  21   1    2.79    0.45
 -25  21   1    2.33    0.54
 -25  21   3   45.53    1.31
 -25  23  -1   52.54    1.56
 -25  23   1   51.69    1.53
 -25  23   3   86.74    1.88
  25  25  -1   63.69    1.54
  25  25  -1   64.37    1.48
 -25  25   1   67.40    1.64
 -26   0  -4   -0.18    0.38
 -26   0  -4    0.24    0.39
 -26   0  -4    0.12    0.40
 -26   0  -4    0.14    0.34
 -26   0  -2  796.17   14.07
 -26   0   0    0.59    0.44
 -26   0   0    0.63    0.37
 -26   0   0   -0.08    0.52
 -26   0   2  772.88   13.66
 -26   0   2  799.99   16.50
 -26   2  -4  102.62    2.53
 -26   2  -4  106.83    2.58
 -26  -2  -4  107.26    2.63
 -26  -2  -4  103.41    2.49
 -26   2  -4  103.33    2.40
 -26  -2  -4  105.41    2.56
 -26  -2  -2    1.62    0.76
 -26   2  -2    1.62    0.50
 -26  -2  -2    2.61    0.53
 -26   2   0   69.80    2.10
 -26  -2   0   69.58    3.11
 -26   2   0   68.24    1.97
 -26  -2   0   69.88    1.94
 -26   2   0   72.55    2.96
 -26   2   2    2.51    0.86
 -26  -2   2    2.03    0.84
 -26  -4  -6    9.53    0.41
 -26  -4  -6   10.51    0.45
 -26   4  -4   85.93    2.20
 -26   4  -4   91.56    2.30
 -26  -4  -4   89.44    2.29
 -26   4  -2    7.67    0.74
 -26   4  -2    8.42    0.71
 -26  -4  -2    7.90    0.71
 -26   4   0    1.21    0.48
 -26  -4   0    0.79    0.39
 -26  -4   0    0.68    0.65
 -26  -6  -6    3.61    0.27
 -26   6  -4   39.30    1.28
 -26  -6  -4   37.40    1.37
 -26   6  -4   36.08    1.26
 -26  -6  -4   37.98    1.29
 -26   6  -2    3.92    0.61
 -26   6  -2    3.61    0.54
 -26  -6  -2    2.91    0.54
 -26   6  -2    2.93    0.61
 -26   6   0   13.48    0.89
 -26  -6   0   10.93    1.34
 -26  -6   0   11.15    0.70
 -26   6   2    3.10    0.57
 -26   6   2    2.11    0.59
 -26  -8  -4   23.96    1.07
 -26   8  -4   21.42    0.93
 -26  -8  -4   22.22    0.95
 -26   8  -2  149.40    3.43
 -26   8  -2  144.09    3.29
 -26  -8  -2  141.61    3.31
 -26   8  -2  140.84    3.49
 -26   8   0    3.41    0.62
 -26   8   0    2.74    0.68
 -26  -8   0    2.29    0.83
 -26   8   2  144.66    3.42
 -26   8   2  139.13    3.43
 -26 -10  -4  115.22    2.71
 -26  10  -4  112.10    2.52
 -26 -10  -4  117.05    2.54
 -26 -10  -2   23.54    1.05
 -26  10  -2   21.89    1.16
 -26  10   0   21.27    1.22
 -26  10   2   23.29    1.14
 -26  10   2   22.83    1.17
 -26  10   4  111.53    2.55
 -26 -12  -4   65.26    1.78
 -26 -12  -2  150.95    3.34
 -26  12  -2  149.94    3.57
 -26  12   0  161.37    3.89
 -26  12   2  149.43    3.49
 -26  12   2  144.46    3.48
 -26  12   4   61.37    1.67
 -26 -14  -4  192.71    3.84
 -26 -14  -2   13.57    0.75
 -26  14  -2   13.10    0.90
 -26  14   0  278.87    5.87
 -26  14   2   12.76    0.88
 -26  14   2   13.46    0.90
 -26  14   4  188.46    3.78
 -26 -16  -4   17.19    0.70
 -26  16  -2   81.26    2.26
 -26  16   0   49.47    1.81
 -26  16   2   81.27    2.25
 -26  16   2   80.17    2.23
 -26  16   4   16.32    0.73
 -26 -18  -4    8.68    0.42
 -26 -18  -4   10.53    0.49
 -26  18  -2   20.96    1.00
 -26  18   0    8.96    0.82
 -26  18   2   20.05    0.97
 -26  18   2   18.95    0.95
 -26  18   4   10.27    0.52
 -26  20  -2   33.83    1.18
 -26  20   0    7.07    0.72
 -26  20   2   31.27    1.12
 -26  22  -2   10.08    0.56
 -26  22   0   29.54    1.17
 -26  22   2    9.69    0.56
 -26  22   2   11.44    0.62
 -26  24   0    3.65    0.44
 -27   1  -5   13.17    0.66
 -27  -1  -5   13.92    0.69
 -27  -1  -5   14.23    0.65
 -27   1  -3   70.58    2.12
 -27   1  -3   73.58    2.07
 -27   1  -3   69.68    2.02
 -27  -1  -1    0.56    0.55
 -27   1  -1    0.66    0.48
 -27   1  -1    0.97    0.47
 -27  -1  -1    1.24    0.44
 -27   1   1    0.71    0.44
 -27  -1   1    0.75    0.42
 -27  -1   1    0.90    0.62
 -27   1   1    0.46    0.56
 -27   3  -5    5.26    0.42
 -27  -3  -5    5.36    0.48
 -27  -3  -5    5.47    0.45
 -27   3  -3   19.80    1.03
 -27   3  -3   18.31    0.97
 -27  -3  -3   18.76    1.01
 -27   3  -3   16.67    0.91
 -27  -3  -1    8.50    1.18
 -27   3  -1    9.29    0.73
 -27  -3  -1    8.97    0.72
 -27   3   1    8.85    0.76
 -27  -3   1    9.14    0.72
 -27  -3   1    7.86    1.17
 -27  -5  -5    7.87    0.55
 -27  -5  -5    7.87    0.52
 -27   5  -3    8.56    0.71
 -27   5  -3    8.73    0.71
 -27  -5  -3    8.78    0.74
 -27   5  -3    8.11    0.66
 -27   5  -3    8.40    0.66
 -27  -5  -3    8.44    0.66
 -27   5  -1   21.36    1.05
 -27  -5  -1   20.69    1.00
 -27   5   1   21.74    1.09
 -27  -5   1   20.10    1.01
 -27  -7  -5   21.21    0.81
 -27   7  -3   20.80    0.99
 -27   7  -3   20.94    0.97
 -27  -7  -3   19.30    1.01
 -27   7  -3   16.90    0.89
 -27   7  -3   19.93    0.93
 -27  -7  -3   19.95    0.94
 -27   7  -1   49.58    1.74
 -27  -7  -1   48.85    1.58
 -27   7  -1   52.64    1.89
 -27  -7   1   48.74    1.59
 -27   7   1   50.40    1.84
 -27   7   3   19.05    0.97
 -27  -9  -5   89.25    2.00
 -27  -9  -5   85.91    1.95
 -27  -9  -3   11.29    0.79
 -27   9  -3   10.75    0.70
 -27   9  -3   11.50    0.70
 -27  -9  -3   11.24    0.70
 -27   9  -1  312.69    6.25
 -27  -9  -1  303.08    5.94
 -27   9  -1  315.69    6.44
 -27   9   1  317.22    6.36
 -27   9   1  310.37    6.45
 -27   9   3    9.76    0.73
 -27 -11  -5   96.95    2.06
 -27 -11  -5   93.73    2.02
 -27 -11  -3    9.69    0.72
 -27  11  -3    7.94    0.61
 -27  11  -3    9.23    0.60
 -27 -11  -3   10.53    0.62
 -27 -11  -1  154.23    3.36
 -27  11  -1  163.26    3.85
 -27  11   1  159.52    3.72
 -27  11   1  158.50    3.81
 -27  11   3    8.95    0.72
 -27 -13  -5    6.01    0.38
 -27 -13  -5    6.15    0.37
 -27 -13  -3  122.02    2.78
 -27  13  -1   61.57    2.04
 -27  13   1   61.69    1.94
 -27  13   1   59.33    2.00
 -27  13   3  121.08    2.86
 -27 -15  -3   41.68    1.27
 -27  15  -1  147.64    3.56
 -27  15   1  143.31    3.48
 -27  15   3   41.98    1.39
 -27 -17  -3   20.20    0.74
 -27  17  -1   26.42    1.23
 -27  17   1   27.53    1.26
 -27  17   3   22.62    0.94
 -27  19  -1   87.75    2.33
 -27  19   1   85.20    2.29
 -27  19   1   87.40    2.23
 -27  19   3   32.38    1.06
 -27  21  -1   12.61    0.76
 -27  21   1   12.74    0.76
 -27  23  -1  108.94    2.38
 -27  23   1  102.22    2.26
 -28   0  -4   15.86    0.82
 -28   0  -4   16.83    0.85
 -28   0  -4   15.61    0.74
 -28   0  -4   15.45    0.82
 -28   0  -2    0.24    0.49
 -28   0  -2    0.42    0.46
 -28   0   0  211.05    4.62
 -28   0   0  213.10    4.44
 -28   0   0  215.90    6.10
 -28  -2  -4    2.72    0.46
 -28   2  -4    2.56    0.42
 -28  -2  -4    2.52    0.46
 -28   2  -4    2.76    0.47
 -28  -2  -4    3.02    0.50
 -28  -2  -4    3.09    0.43
 -28   2  -2   13.66    0.94
 -28   2  -2   15.15    0.90
 -28  -2  -2   13.09    0.86
 -28   2   0  143.67    3.49
 -28  -2   0  145.98    3.48
 -28  -2   0  147.78    3.30
 -28   4  -4   58.82    1.65
 -28  -4  -4   61.07    1.65
 -28   4  -4   58.72    1.67
 -28  -4  -4   62.61    1.70
 -28   4  -2    2.18    0.55
 -28  -4  -2    2.27    0.54
 -28   4   0   37.31    1.50
 -28  -4   0   39.18    1.49
 -28  -4   0   39.24    1.35
 -28   6  -4   17.60    0.79
 -28  -6  -4   17.39    0.87
 -28  -6  -4   16.83    0.80
 -28   6  -4   18.02    0.83
 -28  -6  -4   17.94    0.83
 -28   6  -2  241.90    5.04
 -28   6  -2  243.29    4.92
 -28  -6  -2  237.10    4.90
 -28   6  -2  232.93    5.10
 -28   6   0   47.22    1.69
 -28  -6   0   44.60    1.42
 -28   6   2  232.09    4.99
 -28  -8  -4   59.53    1.68
 -28   8  -4   57.18    1.56
 -28  -8  -4   61.05    1.59
 -28   8  -2   11.78    0.83
 -28  -8  -2   10.79    0.74
 -28   8  -2   10.99    0.86
 -28   8   0  399.74    7.92
 -28   8   2   10.55    0.81
 -28   8   2   11.15    0.85
 -28  10  -4    2.45    0.36
 -28 -10  -4    2.92    0.47
 -28 -10  -4    2.77    0.36
 -28 -10  -2  268.35    5.26
 -28  10  -2  262.10    5.47
 -28  10   0   42.65    1.72
 -28  10   2  269.92    5.41
 -28  10   2  255.65    5.39
 -28 -12  -4  109.92    2.42
 -28 -12  -2   20.20    0.91
 -28  12  -2   20.36    1.05
 -28  12  -2   20.34    0.84
 -28  12   0   19.64    1.16
 -28  12   2   19.90    1.03
 -28  12   2   20.39    1.06
 -28 -14  -4    1.91    0.32
 -28 -14  -2  195.92    3.92
 -28  14  -2  200.60    4.25
 -28  14   0  144.63    3.53
 -28  14   2  201.55    4.23
 -28  14   2  193.27    4.20
 -28 -16  -4   10.08    0.45
 -28 -16  -4   10.71    0.50
 -28  16  -2   53.14    1.64
 -28  16   0   15.74    1.01
 -28  16   2   53.59    1.65
 -28  16   2   52.23    1.62
 -28  18  -2   60.90    1.68
 -28  18   0   44.83    1.58
 -28  18   2   55.77    1.58
 -28  18   2   57.29    1.63
 -28  20  -2    1.67    0.36
 -28  20   0    5.01    0.59
 -28  20   2    1.02    0.34
 -28  22   0  124.18    2.73
 -28  24   0   57.34    1.37
 -29   1  -5    5.07    0.39
 -29  -1  -5    4.30    0.39
 -29   1  -3   52.85    1.70
 -29  -1  -3   52.15    1.70
 -29   1  -3   49.72    1.39
 -29   1  -3   47.54    1.55
 -29  -1  -3   50.77    1.59
 -29   1  -1   26.64    1.27
 -29  -1  -1   24.53    1.22
 -29   1  -1   26.43    1.18
 -29  -1  -1   27.18    1.17
 -29   1   1   25.34    1.17
 -29  -1   1   25.84    1.16
 -29  -3  -5    3.32    0.36
 -29  -3  -5    3.03    0.31
 -29   3  -3   79.14    2.18
 -29   3  -3   81.76    2.15
 -29  -3  -3   78.80    2.15
 -29   3  -3   75.78    2.07
 -29   3  -3   80.54    2.11
 -29  -3  -3   78.19    2.09
 -29   3  -1   33.08    1.40
 -29   3  -1   33.08    1.31
 -29  -3  -1   33.41    1.29
 -29   3   1   32.16    1.34
 -29  -3   1   30.85    1.25
 -29  -5  -5    9.25    0.51
 -29  -5  -5    9.38    0.47
 -29   5  -3   68.51    1.93
 -29   5  -3   67.80    1.89
 -29  -5  -3   69.89    1.94
 -29   5  -3   69.74    1.87
 -29  -5  -3   66.50    1.85
 -29  -5  -1  111.71    2.72
 -29  -5   1  110.55    2.72
 -29  -7  -5   18.72    0.65
 -29   7  -3   68.78    1.89
 -29  -7  -3   66.45    1.88
 -29   7  -3   65.19    1.81
 -29   7  -3   69.66    1.84
 -29  -7  -3   66.81    1.83
 -29   7  -1   41.28    1.58
 -29  -7  -1   42.68    1.41
 -29   7  -1   42.32    1.69
 -29  -7   1   39.79    1.40
 -29   7   1   42.36    1.66
 -29  -9  -5   10.52    0.48
 -29  -9  -5   10.23    0.46
 -29  -9  -3    6.11    0.59
 -29   9  -3    5.76    0.52
 -29  -9  -3    5.73    0.50
 -29  -9  -1   26.22    1.06
 -29   9  -1   27.05    1.33
 -29   9   1   27.18    1.33
 -29 -11  -5   18.73    0.60
 -29 -11  -3   37.37    1.22
 -29  11  -3   35.11    1.10
 -29 -11  -3   35.79    1.10
 -29 -11  -1   33.45    1.14
 -29  11  -1   35.99    1.48
 -29  11   1   33.95    1.44
 -29 -13  -3    4.62    0.45
 -29  13  -1   36.64    1.47
 -29  13   1   38.14    1.51
 -29 -15  -3   54.33    1.36
 -29  15  -1   83.90    2.34
 -29  15   1   80.56    2.27
 -29  17  -1   84.55    2.26
 -29  17   1   78.36    2.14
 -29  19  -1   19.35    0.91
 -29  19   1   19.72    0.91
 -29  21  -1   45.93    1.31
 -29  21   1   43.25    1.25
 -29  23  -1   19.11    0.64
 -29  23   1   19.33    0.64
 -30   0  -4    0.07    0.33
 -30   0  -4    0.10    0.29
 -30   0  -4   -0.05    0.34
 -30   0  -2   22.04    1.14
 -30   0  -2   22.17    1.07
 -30   0   0    0.18    0.48
 -30  -2  -4   72.96    1.85
 -30   2  -4   76.25    1.85
 -30  -2  -4   71.90    1.86
 -30  -2  -4   69.87    1.70
 -30  -2  -4   72.76    1.84
 -30   2  -2    5.30    0.66
 -30   2  -2    5.91    0.64
 -30  -2  -2    5.59    0.63
 -30   2   0   15.48    0.96
 -30  -2   0   16.82    0.98
 -30  -4  -4   15.82    0.78
 -30   4  -4   16.78    0.76
 -30  -4  -4   16.55    0.71
 -30   4  -4   17.78    0.78
 -30  -4  -4   17.38    0.78
 -30   4  -2    5.82    0.66
 -30  -4  -2    4.42    0.57
 -30   4  -2    4.57    0.64
 -30   4   0   76.31    2.26
 -30  -4   0   77.99    2.24
 -30   4   2    4.12    0.65
 -30  -6  -4   44.13    1.34
 -30  -6  -4   45.61    1.34
 -30  -6  -4   44.75    1.25
 -30   6  -4   45.62    1.29
 -30  -6  -4   45.56    1.29
 -30   6  -2   43.85    1.55
 -30  -6  -2   42.64    1.45
 -30   6  -2   42.58    1.60
 -30   6   0    0.03    0.46
 -30  -6   0    0.38    0.45
 -30   6   0    0.69    0.55
 -30   6   2   40.46    1.53
 -30  -8  -4   18.65    0.78
 -30  -8  -4   16.69    0.72
 -30   8  -4   17.30    0.70
 -30  -8  -4   18.43    0.72
 -30  -8  -2  222.24    4.52
 -30   8  -2  225.26    4.75
 -30  -8   0  145.79    3.39
 -30   8   0  149.52    3.66
 -30   8   2  220.31    4.67
 -30 -10  -4   37.19    1.09
 -30 -10  -4   34.56    1.04
 -30 -10  -2   16.69    0.82
 -30  10  -2   16.61    0.95
 -30  10  -2   16.86    0.79
 -30 -10  -2   16.78    0.79
 -30  10   0  119.20    3.11
 -30  10   2   15.46    0.91
 -30 -12  -4   26.53    0.83
 -30 -12  -4   24.69    0.82
 -30 -12  -2   38.77    1.21
 -30  12  -2   38.14    1.38
 -30  12   0    4.80    0.72
 -30  12   2   39.96    1.41
 -30 -14  -4    4.06    0.29
 -30 -14  -4    4.98    0.35
 -30  14  -2    3.62    0.53
 -30  14   0   59.84    1.91
 -30  14   2    3.26    0.51
 -30  16  -2  109.71    2.49
 -30  16   0   15.25    0.92
 -30  16   2  102.79    2.37
 -30  18  -2   78.81    1.84
 -30  18   0   13.35    0.80
 -30  18   2   72.88    1.73
 -30  20   0    0.02    0.35
 -30  22   0    0.12    0.26
 -31  -1  -5   89.87    1.81
 -31   1  -3   42.58    1.44
 -31  -1  -3   42.24    1.45
 -31  -1  -3   42.76    1.40
 -31  -1  -3   40.20    1.34
 -31   1  -1   95.55    2.59
 -31  -1  -1   94.92    2.58
 -31  -1  -1   94.08    2.43
 -31   1   1   94.18    2.48
 -31  -1   1   95.21    2.46
 -31  -3  -5    2.21    0.25
 -31   3  -3  103.08    2.49
 -31  -3  -3  103.62    2.55
 -31   3  -3   99.22    2.43
 -31  -3  -3  103.98    2.47
 -31   3  -3  103.09    2.44
 -31  -3  -3  101.37    2.43
 -31   3  -1  258.65    5.29
 -31  -3  -1  254.64    5.28
 -31  -3  -1  248.14    5.06
 -31  -3   1  246.07    4.98
 -31  -5  -5    1.22    0.21
 -31   5  -3   36.17    1.26
 -31  -5  -3   38.21    1.35
 -31  -5  -3   36.46    1.25
 -31   5  -3   37.08    1.23
 -31  -5  -3   35.10    1.21
 -31  -5  -1   77.40    2.23
 -31  -5  -1   77.46    2.06
 -31   5  -1   78.08    2.37
 -31  -5   1   70.73    1.98
 -31   5   1   77.39    2.30
 -31  -7  -3   28.51    1.06
 -31   7  -3   28.06    1.01
 -31  -7  -3   28.34    1.01
 -31  -7  -1  119.87    2.78
 -31   7  -1  126.35    3.17
 -31  -7   1  117.79    2.72
 -31   7   1  119.35    3.07
 -31  -9  -3   23.47    0.92
 -31   9  -3   23.52    0.87
 -31  -9  -3   23.50    0.86
 -31  -9  -1   65.68    1.77
 -31   9  -1   74.62    2.19
 -31   9   1   71.29    2.17
 -31 -11  -3   67.74    1.67
 -31  11  -1    3.68    0.61
 -31  11   1    3.24    0.60
 -31 -13  -3   83.11    1.82
 -31  13  -1   23.17    1.11
 -31  13   1   22.91    1.10
 -31  15  -1    9.71    0.72
 -31  15   1    8.59    0.70
 -31  17  -1   20.50    0.91
 -31  17   1   19.43    0.88
 -31  19  -1   41.10    1.21
 -31  19   1   36.98    1.12
 -31  21  -1  112.11    2.25
 -31  21   1   98.80    2.02
 -32   0  -4   77.74    1.83
 -32   0  -4   80.93    1.86
 -32   0  -2   -0.02    0.41
 -32   0   0    3.64    0.58
 -32  -2  -4   25.58    0.87
 -32  -2  -4   28.56    0.93
 -32   2  -2  220.51    4.62
 -32   2  -2  221.36    4.50
 -32  -2  -2  223.18    4.51
 -32   2  -2  218.00    4.65
 -32   2   0   61.15    1.90
 -32  -2   0   61.37    1.89
 -32   2   2  211.57    4.51
 -32  -4  -4   11.44    0.57
 -32  -4  -4   10.55    0.57
 -32   4  -4   11.62    0.57
 -32  -4  -4   11.79    0.58
 -32   4  -2    9.56    0.74
 -32  -4  -2    8.37    0.73
 -32  -4  -2    8.85    0.66
 -32   4  -2    8.11    0.72
 -32   4   0   30.76    1.30
 -32  -4   0   28.50    1.22
 -32   4   2    9.19    0.75
 -32   6  -4    0.94    0.27
 -32  -6  -4    0.59    0.26
 -32  -6  -4    0.80    0.28
 -32  -6  -4    1.29    0.32
 -32  -6  -4    0.52    0.24
 -32   6  -2   61.72    1.82
 -32  -6  -2   62.73    1.86
 -32  -6  -2   59.83    1.70
 -32   6  -2   62.30    1.86
 -32  -6   0    2.72    0.50
 -32   6   0    2.33    0.62
 -32   6   2   56.94    1.76
 -32  -8  -4   55.43    1.41
 -32  -8  -4   58.18    1.40
 -32  -8  -2   25.05    0.98
 -32   8  -2   25.23    1.09
 -32   8  -2   26.18    0.98
 -32  -8  -2   26.58    0.98
 -32  -8   0    5.23    0.57
 -32   8   0    5.74    0.72
 -32   8   2   25.77    1.09
 -32 -10  -4   11.56    0.52
 -32 -10  -4   12.09    0.51
 -32 -10  -4   12.60    0.50
 -32 -10  -2   17.83    0.77
 -32  10  -2   18.78    0.91
 -32  10  -2   18.72    0.76
 -32 -10  -2   18.69    0.75
 -32 -10   0   11.14    0.71
 -32  10   0   11.72    0.88
 -32  10   2   18.88    0.91
 -32 -12  -4   69.55    1.49
 -32 -12  -2    7.80    0.46
 -32  12  -2    7.62    0.60
 -32 -12   0  135.38    2.96
 -32  12   0  142.82    3.28
 -32  12   2    8.17    0.62
 -32  14  -2   12.08    0.65
 -32  14   0   15.06    0.88
 -32  14   2   11.96    0.64
 -32  16  -2   56.17    1.39
 -32  16   0   88.80    2.21
 -32  16   2   48.26    1.25
 -32 -18  -2   64.89    1.43
 -32  18   0    0.81    0.37
 -32  20   0  209.46    3.91
 -33   1  -3  117.85    2.64
 -33  -1  -3  119.27    2.67
 -33  -1  -3  117.71    2.61
 -33  -1  -3  116.73    2.59
 -33   1  -1   57.43    1.79
 -33  -1  -1   54.83    1.76
 -33   3  -3   13.18    0.70
 -33  -3  -3   11.95    0.71
 -33  -3  -3   13.73    0.70
 -33   3  -3   13.12    0.67
 -33  -3  -3   13.09    0.67
 -33   3  -1  119.49    2.94
 -33  -3  -1  122.48    2.95
 -33   3  -1  122.16    3.07
 -33  -3   1  114.25    2.70
 -33   3   1  120.99    3.02
 -33  -5  -3   64.69    1.71
 -33  -5  -3   61.55    1.61
 -33   5  -3   61.59    1.58
 -33  -5  -3   62.64    1.59
 -33  -5  -1   27.08    1.17
 -33   5  -1   25.72    1.22
 -33  -5   1   24.72    0.98
 -33   5   1   26.22    1.22
 -33  -7  -3   19.83    0.85
 -33  -7  -3   17.35    0.75
 -33   7  -3   18.96    0.73
 -33  -7  -3   18.40    0.72
 -33  -7  -1   41.38    1.44
 -33   7  -1   41.81    1.53
 -33   7   1   41.81    1.53
 -33  -9  -3   25.04    0.84
 -33  -9  -3   25.43    0.80
 -33  -9  -1   68.43    1.90
 -33   9  -1   69.77    2.02
 -33   9   1   68.61    1.99
 -33 -11  -3   41.01    1.17
 -33 -11  -3   38.29    1.01
 -33 -11  -1   33.48    1.18
 -33  11  -1   33.95    1.27
 -33  11   1   33.78    1.27
 -33 -13  -3   37.94    1.06
 -33 -13  -1   17.54    0.77
 -33  13  -1   17.19    0.88
 -33  13   1   18.05    0.88
 -33 -15  -3    0.39    0.18
 -33 -15  -1   80.57    1.86
 -33  15  -1   87.22    2.05
 -33  15   1   91.65    2.16
 -33  17  -1   43.70    1.21
 -33  17   1   39.51    1.13
 -34   0  -4   -0.06    0.22
 -34   0  -2   42.79    1.42
 -34   0   0    0.17    0.41
 -34   0   2   41.67    1.40
 -34   2  -4   59.51    1.37
 -34  -2  -4   60.66    1.38
 -34   2  -2   18.68    0.89
 -34   2  -2   14.42    0.83
 -34   2   0  312.06    6.11
 -34  -2   0  315.93    6.07
 -34   2   2   16.40    0.87
 -34   4  -2  183.06    3.75
 -34  -4  -2  180.65    3.76
 -34  -4  -2  172.93    3.59
 -34   4  -2  176.22    3.74
 -34  -4   0  226.75    4.59
 -34   4   0  225.67    4.81
 -34   4   2  173.82    3.67
 -34  -6  -2   23.43    1.00
 -34  -6  -2   23.09    0.88
 -34   6  -2   22.58    0.96
 -34   6  -2   24.04    0.89
 -34  -6  -2   23.84    0.89
 -34  -6   0    5.03    0.52
 -34   6   0    4.66    0.65
 -34   6   2   22.85    0.96
 -34  -8  -2   25.15    0.99
 -34  -8  -2   23.88    0.85
 -34   8  -2   25.03    0.97
 -34   8  -2   26.00    0.88
 -34  -8  -2   25.02    0.86
 -34  -8   0  106.86    2.49
 -34   8   0  114.68    2.76
 -34   8   2   25.05    0.97
 -34 -10  -2   43.87    1.30
 -34  10  -2   42.41    1.27
 -34 -10  -2   42.82    1.11
 -34 -10   0   50.42    1.40
 -34  10   0   52.65    1.63
 -34  10   2   42.93    1.26
 -34 -12  -2  107.02    2.29
 -34  12  -2  101.42    2.23
 -34 -12   0    7.90    0.47
 -34  12   0    9.37    0.70
 -34  12   2   97.14    2.11
 -34 -14  -2    5.11    0.38
 -34  14   0  106.19    2.43
 -34  14   2    4.53    0.33
 -34  16   0   -0.20    0.30
 -34  18   0   23.93    0.75
 -35   1  -3   26.66    0.89
 -35  -1  -3   26.05    0.89
 -35  -1  -3   26.90    0.88
 -35   1  -1   46.52    1.49
 -35  -1  -1   48.36    1.51
 -35   1  -1   47.12    1.58
 -35   1   1   48.45    1.60
 -35  -3  -3    9.87    0.55
 -35   3  -3   10.49    0.52
 -35  -3  -3   10.06    0.52
 -35  -3  -1    0.73    0.40
 -35   3  -1    0.60    0.46
 -35   3   1    0.60    0.46
 -35  -5  -3    7.96    0.49
 -35   5  -3    7.88    0.44
 -35  -5  -3    7.67    0.43
 -35  -5  -1   13.45    0.75
 -35   5  -1   12.92    0.81
 -35   5   1   13.41    0.82
 -35  -7  -3   52.26    1.33
 -35   7  -3   53.10    1.23
 -35  -7  -3   52.74    1.22
 -35  -7  -1   22.70    0.93
 -35   7  -1   22.81    1.01
 -35   7   1   22.44    1.00
 -35  -9  -1   60.38    1.59
 -35   9  -1   60.70    1.69
 -35   9   1   61.12    1.70
 -35 -11  -3    3.11    0.27
 -35 -11  -1   39.36    1.16
 -35  11  -1   44.44    1.31
 -35  11   1   42.76    1.31
 -35 -13  -1   22.48    0.75
 -35  13  -1   26.91    0.91
 -35  13   1   26.09    0.90
 -35  15  -1    8.16    0.45
 -35  15   1    6.66    0.41
 -36   0  -2   -0.16    0.28
 -36   0  -2    0.02    0.29
 -36   0   0    8.63    0.71
 -36   0   2   -0.13    0.30
 -36   2  -2   90.92    2.14
 -36  -2  -2   94.01    2.16
 -36  -2   0   48.18    1.43
 -36   2   0   50.60    1.59
 -36   2   2   96.82    2.15
 -36  -2   2   90.74    2.13
 -36  -4  -2   49.32    1.36
 -36   4  -2   44.02    1.27
 -36  -4  -2   42.12    1.27
 -36   4  -2   49.55    1.27
 -36  -4  -2   50.32    1.28
 -36  -4   0   28.23    1.01
 -36   4   0   30.14    1.18
 -36   4   2   44.77    1.25
 -36  -4   2   44.62    1.28
 -36  -6  -2   34.57    1.05
 -36   6  -2   30.12    0.98
 -36  -6  -2   29.68    0.97
 -36   6  -2   33.55    0.96
 -36  -6  -2   35.05    0.97
 -36  -6   0   13.34    0.66
 -36   6   0   14.07    0.81
 -36   6   2   32.71    0.99
 -36  -6   2   31.54    0.99
 -36   8  -2    1.25    0.24
 -36  -8  -2    1.17    0.23
 -36  -8  -2    1.23    0.30
 -36  -8   0    9.44    0.52
 -36   8   0   10.40    0.68
 -36   8   2    1.12    0.26
 -36 -10  -2   56.47    1.36
 -36 -10   0    3.32    0.30
 -36  10   0    4.67    0.49
 -36  10   2   40.56    1.01
 -36 -12  -2    6.47    0.35
 -36  12   0  145.40    2.98
 -36  14   0    6.47    0.42
 -37  -1  -1   66.05    1.67
 -37   1  -1   65.51    1.74
 -37  -1  -1   62.74    1.72
 -37   1   1   63.33    1.72
 -37  -1   1   66.50    1.75
 -37  -3  -1   66.79    1.66
 -37   3  -1   65.77    1.74
 -37  -3  -1   66.09    1.75
 -37   3   1   65.52    1.73
 -37  -3   1   65.57    1.73
 -37  -5  -1   22.11    0.83
 -37   5  -1   22.55    0.89
 -37   5   1   21.51    0.87
 -37  -7  -1    8.19    0.49
 -37   7  -1    7.73    0.53
 -37   7  -1    7.71    0.43
 -37  -7  -1    8.56    0.44
 -37   7   1    8.38    0.54
 -37  -9  -1   21.12    0.72
 -37   9  -1   25.89    0.85
 -37   9   1   23.34    0.83
 -37  11  -1    5.99    0.39
 -37  11   1    6.62    0.41
 -38   0  -2   46.28    1.13
 -38   0   0   -0.19    0.34
 -38   2  -2   26.87    0.78
 -38  -2  -2   27.37    0.79
 -38   2   0    3.35    0.45
 -38  -2   0    3.66    0.45
 -38  -4  -2   61.63    1.41
 -38   4   0    0.79    0.34
 -38  -4   0    0.47    0.32
 -38  -6  -2   11.36    0.47
 -38   6   0  104.91    2.29
 -38   8   0   14.83    0.64
 -38  10   0   27.53    0.83
 -39   1  -1   41.91    1.13
 -39  -1  -1   43.96    1.16
 -39   1   1   42.62    1.12
 -39  -1   1   43.09    1.13
 -39   3  -1   46.82    1.15
 -39  -3  -1   43.06    1.13
 -39   3   1   43.66    1.13
 -39  -3   1   46.40    1.15
 -39   5  -1   12.44    0.51
 -39  -5  -1   13.48    0.53
 -39   5   1   12.72    0.51
 -39  -5   1   12.30    0.51
 -40   0   0   13.79    0.53
 -40   2   0   64.20    1.42
 -40  -2   0   65.44    1.44
   0   0   0    0.00    0.00
TITL Koz-102 in Fdd2
REM Fdd2 (#43, found as F2dd in -cba setting)
CELL 1.54184  31.983451  27.735771   6.661010  90.0000  90.0000  90.0000
ZERR   18.00   0.001405   0.001302   0.000371   0.0000   0.0000   0.0000
LATT -4
SYMM -x,-y, z
SYMM  x+1/4,-y+1/4, z+1/4
SYMM -x+1/4, y+1/4, z+1/4
SFAC C H N O
UNIT 288.00 324.00 18.00 36.00
TREF
HKLF 4
END
_computing_structure_solution     'SHELXT 2018/2 (Sheldrick, 2018)'
;
_shelx_hkl_checksum     26960
_shelx_res_file
;
TITL koz-102_a.res in Fdd2
    koz-102.res
    created by SHELXL-2018/3 at 01:12:39 on 19-Apr-2020
REM Old TITL Koz-102 in Fdd2
REM SHELXT solution in Fdd2: R1 0.099, Rweak 0.019, Alpha 0.001
REM <I/s> 1.137 for 66 systematic absences, Orientation as input
REM Flack x = 0.110 ( 0.105 ) from 498 Parsons' quotients
REM Formula found by SHELXT: C14 C7 O3
CELL 1.54184 31.9834 27.7358 6.661 90 90 90
ZERR 16 0.0014 0.0013 0.0004 0 0 0
LATT -4
SYMM -X,-Y,+Z
SYMM 0.25+X,0.25-Y,0.25+Z
SYMM 0.25-X,0.25+Y,0.25+Z
SFAC C H N O
UNIT 240 304 16 48
L.S. 10
PLAN  4
SIZE 0.34 0.1 0.1
TEMP -160(2)
MORE -1
BOND $H
CONF
fmap 2
acta
REM <olex2.extras>
REM <HklSrc "%.\\Koz-102.hkl">
REM </olex2.extras>
WGHT    0.055500    3.783200
FVAR       0.19568
O2    4    0.342187    0.657995    0.358068    11.00000    0.01950    0.01656 =
         0.02873    0.00129    0.00530   -0.00140
O1    4    0.359479    0.325508    0.627509    11.00000    0.01929    0.01614 =
         0.03826    0.00420   -0.00817   -0.00149
O3    4    0.384869    0.742098    0.341527    11.00000    0.01538    0.02456 =
         0.05863    0.01663    0.00002   -0.00136
N1    3    0.275129    0.493712    0.596518    11.00000    0.01611    0.01645 =
         0.01730    0.00051   -0.00016    0.00003
C1    1    0.253513    0.452026    0.600026    11.00000    0.01866    0.01570 =
         0.01378    0.00084   -0.00102   -0.00005
C8    1    0.323097    0.329506    0.504625    11.00000    0.01632    0.01433 =
         0.02316    0.00244   -0.00167    0.00032
C5    1    0.252975    0.535084    0.599469    11.00000    0.01835    0.01574 =
         0.01356    0.00070    0.00008   -0.00025
C12   1    0.295701    0.615786    0.564280    11.00000    0.01729    0.01725 =
         0.01900   -0.00085   -0.00012    0.00245
C7    1    0.298499    0.372916    0.557576    11.00000    0.01778    0.01685 =
         0.02248    0.00292    0.00093   -0.00288
C4    1    0.209415    0.536084    0.610003    11.00000    0.01747    0.01795 =
         0.01953   -0.00002   -0.00001    0.00221
AFIX  43
H4    2    0.194772    0.565882    0.611513    11.00000   -1.20000
AFIX   0
C11   1    0.276663    0.579276    0.586158    11.00000    0.01745    0.01750 =
         0.01607   -0.00044   -0.00054    0.00172
C6    1    0.278099    0.408626    0.583678    11.00000    0.01848    0.01743 =
         0.01996    0.00194   -0.00105   -0.00272
C13   1    0.319067    0.661642    0.542242    11.00000    0.01792    0.01351 =
         0.02286    0.00006    0.00017    0.00036
C2    1    0.210076    0.449892    0.611828    11.00000    0.01862    0.01762 =
         0.01825    0.00086   -0.00057   -0.00346
AFIX  43
H2A   2    0.195964    0.419764    0.615414    11.00000   -1.20000
AFIX   0
C3    1    0.187977    0.492803    0.618205    11.00000    0.01439    0.02298 =
         0.02049    0.00103   -0.00085   -0.00038
AFIX  43
H3    2    0.158347    0.492523    0.628127    11.00000   -1.20000
AFIX   0
C9    1    0.297286    0.284340    0.545731    11.00000    0.02284    0.01637 =
         0.03387    0.00146   -0.00139   -0.00455
AFIX 137
H9A   2    0.313194    0.255773    0.504956    11.00000   -1.50000
H9B   2    0.271146    0.285849    0.469227    11.00000   -1.50000
H9C   2    0.290932    0.282373    0.689425    11.00000   -1.50000
AFIX   0
C10   1    0.335424    0.332864    0.284411    11.00000    0.02990    0.02452 =
         0.02799    0.00419    0.00646    0.00665
AFIX 137
H10A  2    0.353762    0.360767    0.264577    11.00000   -1.50000
H10B  2    0.310243    0.336577    0.202018    11.00000   -1.50000
H10C  2    0.350205    0.303410    0.244822    11.00000   -1.50000
AFIX   0
C14   1    0.288197    0.703618    0.528657    11.00000    0.02302    0.01614 =
         0.03219    0.00228    0.00252    0.00315
AFIX 137
H14A  2    0.303649    0.733924    0.513951    11.00000   -1.50000
H14B  2    0.271251    0.704803    0.651137    11.00000   -1.50000
H14C  2    0.269906    0.699027    0.412177    11.00000   -1.50000
AFIX   0
C15   1    0.348965    0.667912    0.717801    11.00000    0.03400    0.02034 =
         0.03266    0.00138   -0.01290   -0.00432
AFIX 137
H15A  2    0.369017    0.641198    0.719381    11.00000   -1.50000
H15B  2    0.333112    0.668096    0.843702    11.00000   -1.50000
H15C  2    0.364036    0.698483    0.703467    11.00000   -1.50000
AFIX   0
H3A   2    0.411748    0.742295    0.345459    11.00000    0.03280
H3B   2    0.378220    0.767929    0.288007    11.00000    0.04151
H2    2    0.355016    0.686289    0.339385    11.00000    0.03680
H1    2    0.373311    0.352269    0.623434    11.00000    0.04140
HKLF 4
REM  koz-102_a.res in Fdd2
REM wR2 = 0.0815, GooF = S = 1.037, Restrained GooF = 1.037 for all data
REM R1 = 0.0294 for 2045 Fo > 4sig(Fo) and 0.0297 for all 2071 data
REM 192 parameters refined using 1 restraints
END
WGHT      0.0555      3.8179
REM Highest difference peak  0.178,  deepest hole -0.195,  1-sigma level  0.037
Q1    1   0.3023  0.4919  0.6295  11.00000  0.05    0.18
Q2    1   0.2353  0.4493  0.6283  11.00000  0.05    0.16
Q3    1   0.2339  0.5335  0.5982  11.00000  0.05    0.14
Q4    1   0.2665  0.5107  0.5983  11.00000  0.05    0.14
;
_shelx_res_checksum     31723
