# Supplementary material for: Crystal structure of 2,6-bis­(3-hy­droxy-3-methyl­but-1-yn-1-yl)pyridine monohydrate
Source: Acta Crystallogr E Crystallogr Commun. 2020 Oct 9;76(Pt 11):1737–40. doi: 10.1107/S2056989020013304 (PMC7643226; doi:10.1107/S2056989020013304)
Supplement: Supplementary file 2 [file e-76-01737-Isup2.hkl]

data_I                                                                          
_shelx_title ' koz-102_a.res in Fdd2'                                           
_shelx_refln_list_code          4                                               
_shelx_F_calc_maximum      520.87                                               
_exptl_crystal_F_000      2240.00                                               
_reflns_d_resolution_high  0.7983                                               
                                                                                
loop_                                                                           
 _space_group_symop_operation_xyz                                               
 'x, y, z'                                                                      
 '-x, -y, z'                                                                    
 'x+1/4, -y+1/4, z+1/4'                                                         
 '-x+1/4, y+1/4, z+1/4'                                                         
 'x, y+1/2, z+1/2'                                                              
 '-x, -y+1/2, z+1/2'                                                            
 'x+1/4, -y+3/4, z+3/4'                                                         
 '-x+1/4, y+3/4, z+3/4'                                                         
 'x+1/2, y, z+1/2'                                                              
 '-x+1/2, -y, z+1/2'                                                            
 'x+3/4, -y+1/4, z+3/4'                                                         
 '-x+3/4, y+1/4, z+3/4'                                                         
 'x+1/2, y+1/2, z'                                                              
 '-x+1/2, -y+1/2, z'                                                            
 'x+3/4, -y+3/4, z+1/4'                                                         
 '-x+3/4, y+3/4, z+1/4'                                                         
                                                                                
_cell_length_a    31.9834                                                       
_cell_length_b    27.7358                                                       
_cell_length_c     6.6610                                                       
_cell_angle_alpha  90.000                                                       
_cell_angle_beta   90.000                                                       
_cell_angle_gamma  90.000                                                       
                                                                                
_shelx_F_squared_multiplier     1.000                                           
                                                                                
loop_                                                                           
 _refln_index_h                                                                 
 _refln_index_k                                                                 
 _refln_index_l                                                                 
 _refln_F_squared_calc                                                          
 _refln_F_squared_meas                                                          
 _refln_F_squared_sigma                                                         
 _refln_observed_status                                                         
   4   0  -8       3248.73       2681.74        53.27 o                         
   2   2  -8       9106.11       8144.97       144.15 o                         
   4   2  -8        311.61        369.26        14.10 o                         
   6   2  -8       1274.39       1007.25        25.07 o                         
   8   2  -8        684.46        675.85        18.28 o                         
   0   4  -8       3565.64       3229.63        63.72 o                         
   2   4  -8        582.10        678.46        20.37 o                         
   4   4  -8       1412.62       1189.53        29.25 o                         
   6   4  -8        402.42        338.19        13.32 o                         
   8   4  -8        856.94        637.73        18.02 o                         
   2   6  -8       1264.07       1140.18        27.94 o                         
   4   6  -8         50.36         41.26         6.79 o                         
   6   6  -8        372.13        349.42        13.06 o                         
   8   6  -8        118.33         85.66         6.79 o                         
   0   8  -8       1381.49       1273.10        28.99 o                         
   6   8  -8        285.30        232.68         9.92 o                         
   1   1  -7         58.71         69.66         6.64 o                         
   3   1  -7       1824.53       1722.40        23.79 o                         
   5   1  -7       2663.03       2602.26        31.30 o                         
   7   1  -7       2152.67       2258.37        32.36 o                         
   9   1  -7        990.31       1026.33        23.35 o                         
  11   1  -7       2289.83       2179.32        37.11 o                         
  13   1  -7       2677.92       2861.94        44.03 o                         
  15   1  -7       2445.44       2192.24        53.67 o                         
  17   1  -7        288.67        223.80        12.01 o                         
   1   3  -7        269.04        268.99         9.19 o                         
   3   3  -7        102.32        133.32         7.34 o                         
   5   3  -7        404.87        518.30        11.85 o                         
   7   3  -7        279.74        303.42        10.70 o                         
   9   3  -7         32.53         29.69         7.08 o                         
  11   3  -7        453.37        386.96        13.11 o                         
  13   3  -7        207.25        202.39        15.15 o                         
  15   3  -7        347.51        301.37        15.93 o                         
  17   3  -7        759.95        800.68        24.03 o                         
  19   3  -7        380.55        306.59        12.27 o                         
   1   5  -7          1.96          6.67         4.97 o                         
   3   5  -7        204.60        232.43        11.86 o                         
   5   5  -7       1907.12       1849.00        33.72 o                         
   7   5  -7       1193.38       1240.39        39.96 o                         
   9   5  -7        386.47        399.04        21.41 o                         
  11   5  -7        801.55        906.71        31.34 o                         
  13   5  -7         95.79         92.41         8.10 o                         
  15   5  -7         21.54         33.03         6.17 o                         
  17   5  -7        766.65        868.97        39.96 o                         
  19   5  -7        114.79         65.03         7.31 o                         
   3   7  -7         27.91         40.48        11.23 o                         
   5   7  -7        119.27        117.26        10.00 o                         
   7   7  -7         92.24         89.46         9.21 o                         
   9   7  -7        565.93        594.90        25.33 o                         
  11   7  -7        619.82        761.51        27.94 o                         
  13   7  -7        819.99        904.65        19.90 o                         
  15   7  -7        689.23        761.22        17.33 o                         
  17   7  -7         76.00         80.56         6.27 o                         
  19   7  -7        856.67        738.79        20.63 o                         
   1   9  -7        689.90        714.43        19.20 o                         
   3   9  -7        523.80        515.64        16.24 o                         
   5   9  -7       1248.72       1194.23        34.73 o                         
   7   9  -7        170.23        174.45        13.58 o                         
  11   9  -7         59.29         52.23        11.23 o                         
  13   9  -7        488.73        501.93        20.89 o                         
  15   9  -7        629.00        538.49        20.11 o                         
  17   9  -7        112.15         84.61         8.88 o                         
   1  11  -7         79.97        102.71         8.49 o                         
   3  11  -7       1166.94       1163.44        24.00 o                         
   5  11  -7        645.79        596.18        16.01 o                         
   7  11  -7       1208.10       1209.12        35.26 o                         
   9  11  -7       1887.06       1877.40        46.22 o                         
  15  11  -7       1951.84       1860.68        41.78 o                         
  17  11  -7       1632.16       1457.47        32.90 o                         
   1  13  -7        155.31        130.76         7.85 o                         
   3  13  -7        365.09        342.00        11.25 o                         
   5  13  -7       1300.41       1199.38        22.29 o                         
   7  13  -7        502.91        440.82        18.54 o                         
   9  13  -7       2759.79       2603.39        56.15 o                         
  11  13  -7       1417.84       1348.31        33.69 o                         
  13  13  -7        814.90        775.87        22.46 o                         
  15  13  -7        201.99        151.99         9.14 o                         
   3  15  -7        479.81        416.01        15.93 o                         
   5  15  -7        395.36        388.33        14.89 o                         
   7  15  -7        264.15        267.52         7.62 o                         
   9  15  -7        103.88         83.57         7.83 o                         
  11  15  -7         38.88         28.47         5.48 o                         
   1  17  -7         68.18         71.29         8.88 o                         
   3  17  -7        110.44         85.33         6.55 o                         
   2   0  -6      16581.15      17399.07       220.95 o                         
   6   0  -6       9155.22       9876.53       108.80 o                         
  10   0  -6       1877.58       2091.51        39.79 o                         
  18   0  -6        210.97        175.49         9.95 o                         
  22   0  -6        842.66        933.61        28.47 o                         
   0   2  -6      36328.11      37770.94       455.55 o                         
   2   2  -6       5167.25       5167.86        49.64 o                         
   4   2  -6       7219.57       7707.47        68.38 o                         
   6   2  -6       1145.61       1241.03        17.08 o                         
   8   2  -6       1985.11       2122.21        25.60 o                         
  10   2  -6        323.62        254.21        11.35 o                         
  12   2  -6        901.74       1007.58        25.56 o                         
  14   2  -6       1446.39       1303.75        28.99 o                         
  16   2  -6         58.39         64.24        11.75 o                         
  18   2  -6        406.54        406.48        20.50 o                         
  20   2  -6       1039.97       1105.59        19.24 o                         
  22   2  -6          6.97         20.20         4.51 o                         
  24   2  -6        577.73        543.72        13.73 o                         
   2   4  -6       5800.33       6212.93        57.02 o                         
   4   4  -6       2995.11       2978.34        36.42 o                         
   6   4  -6        342.99        422.99        16.15 o                         
   8   4  -6       3196.01       3027.67        36.33 o                         
  10   4  -6       2825.52       2994.44        35.68 o                         
  12   4  -6       1515.63       1542.18        22.61 o                         
  14   4  -6        574.54        608.40        18.92 o                         
  16   4  -6        199.05        204.03        11.43 o                         
  18   4  -6        626.67        724.17        26.90 o                         
  20   4  -6        480.92        535.79        15.40 o                         
  22   4  -6        309.95        327.15        11.63 o                         
  24   4  -6        364.80        391.53        11.44 o                         
  26   4  -6        248.34        261.11        12.80 o                         
   0   6  -6       1166.43       1055.56        35.78 o                         
   2   6  -6         47.37         49.25         6.56 o                         
   4   6  -6        465.02        507.75        11.26 o                         
   6   6  -6         37.00         47.28         5.93 o                         
   8   6  -6        688.40        838.48        22.79 o                         
  10   6  -6        560.61        572.20        18.55 o                         
  12   6  -6        761.77        811.46        21.79 o                         
  14   6  -6        186.58        202.65        16.45 o                         
  16   6  -6       1135.62       1122.68        36.04 o                         
  18   6  -6         73.01         92.71        12.27 o                         
  20   6  -6        302.43        321.47        17.50 o                         
  22   6  -6         82.27         78.08        10.18 o                         
  24   6  -6          3.05          4.57         4.43 o                         
  26   6  -6        113.71         94.27         7.05 o                         
   2   8  -6        505.28        500.62        10.78 o                         
   4   8  -6       2821.00       2792.44        43.59 o                         
   6   8  -6       1292.92       1292.62        28.66 o                         
   8   8  -6       2630.30       2514.85        44.21 o                         
  10   8  -6        788.58        874.72        22.62 o                         
  12   8  -6        985.05       1004.38        34.47 o                         
  14   8  -6        876.34        905.40        32.12 o                         
  16   8  -6         91.57         85.13        12.01 o                         
  18   8  -6        478.57        471.37        21.68 o                         
  20   8  -6        163.59        159.04        12.80 o                         
  22   8  -6       2673.61       2930.75        49.49 o                         
  24   8  -6        289.83        303.19        13.84 o                         
   0  10  -6       1102.22       1049.56        38.13 o                         
   2  10  -6       5007.74       5107.75        76.25 o                         
   4  10  -6       3732.90       3828.44        49.34 o                         
   6  10  -6        805.28        855.93        23.90 o                         
   8  10  -6        392.93        350.88        13.93 o                         
  10  10  -6       1037.27        933.51        22.62 o                         
  12  10  -6       2112.60       2007.71        51.71 o                         
  14  10  -6         28.02         19.06         9.66 o                         
  16  10  -6       1605.83       1710.52        45.18 o                         
  18  10  -6         64.37         73.12        10.45 o                         
  20  10  -6       3962.88       4127.98        82.78 o                         
  22  10  -6       1306.18       1474.47        65.68 o                         
  24  10  -6       8368.02       8589.70       138.54 o                         
   2  12  -6        270.31        276.64        14.03 o                         
   4  12  -6        305.95        330.66        14.87 o                         
   6  12  -6        556.32        517.42        16.72 o                         
   8  12  -6       2302.20       2360.50        39.79 o                         
  10  12  -6       2114.55       2093.45        81.22 o                         
  12  12  -6       1094.08       1065.49        32.90 o                         
  14  12  -6       4394.80       4470.87        90.88 o                         
  16  12  -6       1702.77       1805.58        45.18 o                         
  18  12  -6       3915.95       4090.89        82.00 o                         
  20  12  -6        544.43        525.17        19.06 o                         
  22  12  -6       6593.80       6730.06       120.65 o                         
   0  14  -6       1445.38       1409.16        41.78 o                         
   2  14  -6       2774.85       2899.67        48.18 o                         
   4  14  -6        706.07        651.99        23.37 o                         
   6  14  -6         73.71         69.06         8.41 o                         
   8  14  -6        278.89        227.20        14.10 o                         
  10  14  -6        812.41        765.43        25.07 o                         
  12  14  -6        290.02        358.30        16.71 o                         
  14  14  -6        784.00        715.29        24.03 o                         
  16  14  -6        193.61        207.09        12.54 o                         
  18  14  -6        869.67        804.60        24.03 o                         
  20  14  -6       4828.54       5023.46        92.45 o                         
  22  14  -6        353.24        346.54        13.06 o                         
   2  16  -6        133.20        160.72         9.48 o                         
   4  16  -6       2453.25       2430.25        58.24 o                         
   6  16  -6       2765.37       2761.12        64.24 o                         
   8  16  -6       2093.12       2028.08        51.71 o                         
  10  16  -6        168.94        162.17        14.36 o                         
  12  16  -6          8.50         11.49         8.36 o                         
  16  16  -6        487.55        464.06        15.67 o                         
  20  16  -6        638.25        588.11        18.02 o                         
   6  18  -6       1259.10       1330.78        28.07 o                         
   8  18  -6        341.34        374.04        10.51 o                         
  10  18  -6        590.60        594.34        12.61 o                         
  12  18  -6        471.06        451.26        17.76 o                         
  14  18  -6        345.53        315.99        14.10 o                         
  16  18  -6         25.70         30.29         6.27 o                         
   2  20  -6        935.37        958.42        31.08 o                         
   4  20  -6        763.59        763.08        19.02 o                         
   6  20  -6        210.32        202.59        10.06 o                         
   8  20  -6       1156.14       1127.46        21.97 o                         
  10  20  -6       1172.63        987.40        26.11 o                         
   0  22  -6      11592.85      11742.55       206.31 o                         
   2  22  -6       1587.07       1502.65        37.61 o                         
   4  22  -6        701.56        594.41        14.68 o                         
   6  22  -6        169.51        168.44         8.03 o                         
   1   1  -5       4336.27       4389.21        31.30 o                         
   3   1  -5       6516.10       6545.64        52.13 o                         
   5   1  -5      11631.43      11746.44        83.71 o                         
   7   1  -5       1392.45       1568.62        20.29 o                         
   9   1  -5       9316.94       9403.42       129.51 o                         
  11   1  -5       2139.28       2206.86        44.00 o                         
  13   1  -5       6787.39       7105.86       141.02 o                         
  15   1  -5       2788.03       3140.47        43.37 o                         
  17   1  -5         70.35        109.42         8.43 o                         
  19   1  -5       3830.20       3639.54        48.19 o                         
  21   1  -5        548.23        604.77        12.11 o                         
  23   1  -5        282.12        367.73         9.14 o                         
  25   1  -5        289.91        260.47         7.38 o                         
  27   1  -5        342.30        360.09        10.04 o                         
  29   1  -5        116.00        123.17        10.05 o                         
  31   1  -5       2635.22       2346.94        47.27 o                         
   1   3  -5        284.88        320.79         7.08 o                         
   3   3  -5       1925.74       1966.32        20.55 o                         
   5   3  -5       2334.31       2523.62        37.23 o                         
   7   3  -5       1607.70       1597.04        50.26 o                         
   9   3  -5        182.41        181.73         7.91 o                         
  11   3  -5       1167.46       1258.17        19.41 o                         
  13   3  -5       2028.69       1966.68        30.86 o                         
  15   3  -5       3219.42       3368.03        78.34 o                         
  17   3  -5       1930.92       1993.23        27.13 o                         
  19   3  -5       1979.90       1988.53        24.12 o                         
  21   3  -5        695.14        554.48        11.36 o                         
  23   3  -5        517.82        613.34        10.53 o                         
  25   3  -5       1035.62       1093.75        13.80 o                         
  27   3  -5        151.20        139.97         6.75 o                         
  29   3  -5         76.81         82.52         6.13 o                         
  31   3  -5         75.56         57.71         6.53 o                         
   1   5  -5       3887.13       3814.52        37.90 o                         
   3   5  -5       2660.68       2655.57        26.63 o                         
   5   5  -5         43.28         64.89         4.85 o                         
   7   5  -5       7056.70       7358.63        60.16 o                         
   9   5  -5       1493.43       1585.37        19.58 o                         
  11   5  -5       6330.03       6635.88        70.80 o                         
  13   5  -5        276.21        301.10        10.87 o                         
  15   5  -5        655.46        681.82        20.20 o                         
  17   5  -5        376.51        391.07        19.06 o                         
  19   5  -5       1856.73       1898.45        25.48 o                         
  21   5  -5        310.01        304.23         9.19 o                         
  23   5  -5        244.45        227.25         8.74 o                         
  25   5  -5        278.73        283.27        18.54 o                         
  27   5  -5        181.30        205.52         9.87 o                         
  29   5  -5        233.18        243.41         9.03 o                         
  31   5  -5         40.31         31.86         5.48 o                         
   1   7  -5       2096.29       2059.67        22.97 o                         
   3   7  -5        234.90        265.07         7.96 o                         
   5   7  -5       1932.64       2063.24        31.75 o                         
   7   7  -5        711.62        675.79        12.10 o                         
   9   7  -5       4274.53       4066.35        40.99 o                         
  11   7  -5       5434.76       5335.47        73.31 o                         
  13   7  -5       1434.96       1362.50        21.27 o                         
  15   7  -5       2696.75       2846.40        40.13 o                         
  17   7  -5        645.78        732.51        20.64 o                         
  19   7  -5       1955.79       1976.18        36.68 o                         
  21   7  -5        545.42        597.77        22.98 o                         
  25   7  -5        954.27        963.64        30.82 o                         
  27   7  -5        515.91        553.90        21.15 o                         
  29   7  -5        488.38        488.87        16.97 o                         
   1   9  -5        361.21        342.12        11.06 o                         
   3   9  -5       4228.98       4057.90        42.59 o                         
   5   9  -5       1425.29       1438.78        20.37 o                         
   7   9  -5       2404.06       2504.29        36.73 o                         
   9   9  -5       1121.19       1029.95        20.45 o                         
  11   9  -5        282.01        271.00        11.02 o                         
  13   9  -5       2404.78       2319.40        33.43 o                         
  15   9  -5       4167.55       4103.97        52.42 o                         
  17   9  -5       1248.02       1211.97        28.25 o                         
  19   9  -5        645.69        703.53        28.99 o                         
  21   9  -5       2098.25       2085.01        54.06 o                         
  23   9  -5       2197.26       2119.74        53.27 o                         
  27   9  -5       2131.66       2286.87        43.61 o                         
  29   9  -5        242.61        270.83         8.67 o                         
   1  11  -5       4234.82       4330.78        64.05 o                         
   3  11  -5       1159.18       1225.68        18.99 o                         
   5  11  -5        650.04        650.55        15.11 o                         
   7  11  -5       5146.22       4969.67        61.42 o                         
   9  11  -5       9100.35       9035.12       100.09 o                         
  11  11  -5       2574.40       2533.28        41.64 o                         
  13  11  -5       1531.55       1591.24        34.41 o                         
  15  11  -5        767.09        774.58        22.63 o                         
  17  11  -5       6317.05       6372.27       267.81 o                         
  19  11  -5       1095.48       1073.84        35.78 o                         
  21  11  -5       2382.28       2414.58        59.02 o                         
  23  11  -5       3081.42       2729.79        62.41 o                         
  25  11  -5       2650.78       2758.94        70.25 o                         
  27  11  -5       2462.57       2489.68        42.04 o                         
  29  11  -5        504.77        489.13        15.67 o                         
   1  13  -5       1780.99       1843.67        39.51 o                         
   3  13  -5       2523.42       2506.67        51.32 o                         
   5  13  -5        990.86       1052.07        27.27 o                         
   7  13  -5       6438.19       6416.17        74.89 o                         
   9  13  -5       3021.53       3058.73        41.97 o                         
  11  13  -5       2385.47       2463.59        35.60 o                         
  13  13  -5       1823.12       1859.03        37.51 o                         
  15  13  -5       3727.28       3686.94        59.74 o                         
  17  13  -5       1258.76       1289.82        39.56 o                         
  19  13  -5       3148.79       3085.75       173.40 o                         
  21  13  -5        488.71        470.85        21.41 o                         
  23  13  -5       5359.21       5673.98       109.42 o                         
  25  13  -5       5965.23       6125.32        81.06 o                         
  27  13  -5        167.12        158.85         6.92 o                         
   1  15  -5        585.76        585.54        14.29 o                         
   3  15  -5       1018.48       1006.33        25.84 o                         
   5  15  -5       1051.31       1137.48        33.17 o                         
   7  15  -5        267.44        229.22        12.37 o                         
   9  15  -5       2004.96       1977.07        44.40 o                         
  11  15  -5        760.76        843.68        23.22 o                         
  13  15  -5        531.79        548.25        18.43 o                         
  15  15  -5       1131.94       1128.28        38.00 o                         
  17  15  -5        495.99        432.98        15.35 o                         
  19  15  -5       1062.58       1149.55        24.64 o                         
  21  15  -5       1281.91       1291.90        35.52 o                         
  23  15  -5       1173.10       1243.07        32.90 o                         
  25  15  -5        229.67        207.54        10.58 o                         
   1  17  -5        857.35        853.80        16.55 o                         
   3  17  -5        205.76        180.24        10.48 o                         
   7  17  -5       1891.05       1954.18        59.28 o                         
   9  17  -5        518.99        524.65        29.25 o                         
  11  17  -5       3246.57       3364.11        56.21 o                         
  13  17  -5        716.43        674.18        25.29 o                         
  15  17  -5       1912.06       1821.53        55.76 o                         
  17  17  -5        701.78        723.75        18.74 o                         
  19  17  -5        147.19        139.96         8.44 o                         
  21  17  -5         55.97         64.50         8.62 o                         
  23  17  -5        206.19        183.54         7.54 o                         
   1  19  -5        811.31        835.20        26.38 o                         
   3  19  -5       1384.83       1303.37        31.18 o                         
   5  19  -5        912.72        905.75        23.59 o                         
   7  19  -5        906.26       1004.68        25.76 o                         
   9  19  -5       2230.39       2247.08        34.07 o                         
  11  19  -5        418.83        400.11        13.10 o                         
  13  19  -5        567.68        520.50        16.56 o                         
  15  19  -5         30.36         32.64        11.49 o                         
  17  19  -5       1439.75       1490.39        26.80 o                         
  19  19  -5        535.91        597.99        21.68 o                         
   1  21  -5       4394.28       4829.49        63.23 o                         
   3  21  -5       5001.44       5189.23        63.12 o                         
   5  21  -5          1.95          5.22         7.08 o                         
   7  21  -5        631.85        638.71        19.20 o                         
   9  21  -5       2747.06       2825.08        43.58 o                         
  11  21  -5       1334.76       1280.69        30.35 o                         
  13  21  -5        824.10        775.35        29.51 o                         
  15  21  -5       1299.84       1221.39        35.78 o                         
  17  21  -5        617.34        600.12        21.68 o                         
   1  23  -5       8391.56       9213.92       121.69 o                         
   3  23  -5       2779.16       3006.23        50.75 o                         
   5  23  -5        669.37        704.72        16.03 o                         
   7  23  -5       2805.46       2804.94        37.12 o                         
   9  23  -5       1731.38       1661.99        29.64 o                         
  11  23  -5        920.58        930.54        54.58 o                         
  13  23  -5        640.51        635.90        23.50 o                         
  15  23  -5        513.84        506.11        19.06 o                         
   1  25  -5       7906.27       8506.92       155.91 o                         
   3  25  -5         96.12        156.77         7.61 o                         
   5  25  -5       3720.56       3799.08        44.83 o                         
   7  25  -5        789.69        788.81        16.10 o                         
   9  25  -5        873.68        874.85        24.29 o                         
  11  25  -5        138.50        155.91        11.23 o                         
  13  25  -5       1671.06       1604.76        36.82 o                         
   1  27  -5       2258.48       2222.11        47.79 o                         
   0   0  -4     186040.42     195297.42      3238.24 o                         
   4   0  -4      17440.27      20179.02       274.44 o                         
   8   0  -4      18310.97      19678.50       251.42 o                         
  12   0  -4       8856.13       9124.37       120.31 o                         
  16   0  -4       1020.47        940.14        33.95 o                         
  20   0  -4       1512.99       1428.43        30.92 o                         
  24   0  -4       4968.90       4847.78        59.83 o                         
  28   0  -4        488.18        415.79        10.50 o                         
  32   0  -4       2200.34       2071.98        41.65 o                         
   2   2  -4      57119.48      60294.22       521.73 o                         
   4   2  -4       2145.07       2248.58        40.01 o                         
   6   2  -4       6680.77       7485.55        81.70 o                         
   8   2  -4        740.63        777.37        11.69 o                         
  10   2  -4       6795.78       7393.01        68.32 o                         
  12   2  -4       1423.79       1487.06        26.05 o                         
  14   2  -4       1339.79       1455.17        24.27 o                         
  16   2  -4       3236.62       3041.10        50.49 o                         
  18   2  -4        222.19        226.55        18.02 o                         
  20   2  -4       2368.36       2339.82        34.95 o                         
  22   2  -4       1601.86       1788.17        25.29 o                         
  24   2  -4       1193.56       1230.41        18.04 o                         
  26   2  -4       2725.90       2735.78        26.96 o                         
  28   2  -4         69.53         72.85         4.84 o                         
  30   2  -4       1826.91       1898.76        21.22 o                         
  32   2  -4        711.29        706.48        38.91 o                         
  34   2  -4       1699.83       1569.15        25.39 o                         
   0   4  -4      11989.79      12865.67       189.16 o                         
   2   4  -4         13.05         28.30         7.24 o                         
   4   4  -4       1445.20       1667.73        28.45 o                         
   6   4  -4        376.88        346.15        10.11 o                         
   8   4  -4       8278.18       8873.60        79.56 o                         
  10   4  -4       4649.33       4611.19        42.98 o                         
  12   4  -4         54.82         50.40         4.32 o                         
  14   4  -4       2344.12       2304.49        26.01 o                         
  16   4  -4       3741.09       4137.87        51.76 o                         
  18   4  -4        805.38        783.71        15.29 o                         
  20   4  -4        246.77        249.48         8.97 o                         
  22   4  -4        530.51        511.02        12.38 o                         
  24   4  -4        125.55        123.55         6.15 o                         
  26   4  -4       2371.49       2322.87        37.68 o                         
  28   4  -4       1378.26       1575.35        23.14 o                         
  30   4  -4        415.08        440.69         8.88 o                         
  32   4  -4        323.98        296.83         7.47 o                         
   2   6  -4          1.76         12.62         6.70 o                         
   4   6  -4        313.04        306.51        10.24 o                         
   6   6  -4       5345.39       5508.19        62.00 o                         
   8   6  -4        282.63        280.27         8.65 o                         
  10   6  -4       3753.00       3706.59        30.54 o                         
  12   6  -4       1120.07       1119.10        14.96 o                         
  14   6  -4       6473.67       6348.84        50.88 o                         
  16   6  -4        713.27        678.56        13.62 o                         
  18   6  -4       4901.39       4995.78        52.03 o                         
  20   6  -4        298.47        310.46         9.65 o                         
  22   6  -4        407.29        403.29        10.64 o                         
  24   6  -4        102.12        114.68         7.98 o                         
  26   6  -4        973.22        985.11        16.95 o                         
  28   6  -4        486.88        458.57         9.61 o                         
  30   6  -4       1026.15       1178.94        15.19 o                         
  32   6  -4         23.44         21.78         3.16 o                         
   2   8  -4        186.99        226.56        11.40 o                         
   4   8  -4       1948.73       1984.17        30.58 o                         
   6   8  -4        635.47        647.51        16.19 o                         
   8   8  -4       3013.15       3368.73        36.94 o                         
  10   8  -4       6389.97       6311.68        50.39 o                         
  12   8  -4       4082.37       4213.30        36.79 o                         
  14   8  -4       2099.82       2165.00        22.94 o                         
  16   8  -4         75.56         94.48         5.76 o                         
  18   8  -4        669.20        670.24        13.42 o                         
  20   8  -4       3896.14       3857.43        62.48 o                         
  22   8  -4        662.01        677.33        15.92 o                         
  24   8  -4       1280.02       1480.90        24.62 o                         
  26   8  -4        560.10        586.44        17.09 o                         
  28   8  -4       1416.32       1547.59        25.48 o                         
  30   8  -4        423.86        463.88        11.65 o                         
  32   8  -4       1453.24       1484.58        35.91 o                         
   2  10  -4       1160.89       1310.21        78.34 o                         
   4  10  -4       2224.54       2170.93        41.60 o                         
   6  10  -4       2237.14       2242.48        29.80 o                         
   8  10  -4       1703.28       1758.16        22.16 o                         
  10  10  -4       2412.88       2523.04        31.57 o                         
  12  10  -4        139.50        133.34         6.29 o                         
  14  10  -4       9934.80      10091.16        82.37 o                         
  16  10  -4       3195.04       3027.70        32.72 o                         
  18  10  -4        463.35        466.86        13.38 o                         
  20  10  -4       4126.76       4209.55        66.98 o                         
  22  10  -4      17926.11      19266.99       388.20 o                         
  24  10  -4        602.95        542.13        16.62 o                         
  26  10  -4       2788.76       2997.86        38.99 o                         
  28  10  -4         79.17         70.35         5.85 o                         
  30  10  -4        767.54        936.52        34.34 o                         
  32  10  -4        327.52        316.30         7.69 o                         
   0  12  -4       1153.77       1198.86        35.12 o                         
   2  12  -4       3224.41       3190.12        62.68 o                         
   4  12  -4       5154.36       5344.11        59.90 o                         
   6  12  -4        209.51        195.32         8.68 o                         
   8  12  -4       1231.64       1143.64        21.37 o                         
  10  12  -4       4407.98       4376.75        55.45 o                         
  12  12  -4       9030.11       8788.00       131.34 o                         
  14  12  -4       1567.82       1618.58        37.96 o                         
  16  12  -4       3607.00       3452.39        84.35 o                         
  18  12  -4       4076.58       3939.60       102.76 o                         
  20  12  -4      21744.56      22635.32       389.11 o                         
  22  12  -4       1199.20       1173.86        34.99 o                         
  26  12  -4       1574.75       1704.26        46.48 o                         
  28  12  -4       2603.37       2870.55        63.20 o                         
  30  12  -4        670.42        669.37        24.03 o                         
  32  12  -4       2090.21       1816.29        38.91 o                         
   2  14  -4        212.39        244.92        12.20 o                         
   4  14  -4        482.22        461.18        14.42 o                         
   6  14  -4       3923.65       3848.43        91.74 o                         
   8  14  -4       1896.68       2058.28        45.72 o                         
  10  14  -4        141.35        144.35        15.50 o                         
  12  14  -4       3587.94       3492.58        62.01 o                         
  14  14  -4       4161.50       4094.03        96.89 o                         
  16  14  -4       2540.07       2549.07        69.20 o                         
  18  14  -4       3752.01       3995.84        92.45 o                         
  20  14  -4       1137.53       1104.40        37.87 o                         
  26  14  -4       4762.45       5032.60       100.28 o                         
  28  14  -4         37.42         49.88         8.36 o                         
  30  14  -4        144.07        117.01        12.01 o                         
   0  16  -4        874.57        820.30        30.20 o                         
   2  16  -4        173.53        192.69        11.62 o                         
   4  16  -4        801.44        777.10        23.33 o                         
   6  16  -4       1302.32       1395.33        34.29 o                         
   8  16  -4        479.11        466.39        19.20 o                         
  10  16  -4        201.78        181.24        20.37 o                         
  12  16  -4       2971.78       2965.34        78.61 o                         
  14  16  -4       2151.51       2022.92        70.38 o                         
  16  16  -4       1279.86       1225.57        44.40 o                         
  18  16  -4         29.20         32.64        12.27 o                         
  20  16  -4       1336.75       1341.00        42.04 o                         
  26  16  -4        476.76        448.91        18.28 o                         
  28  16  -4        313.87        270.85         8.73 o                         
   2  18  -4        551.67        575.11        21.28 o                         
   4  18  -4        524.12        541.97        20.46 o                         
   6  18  -4       1664.37       1613.64        48.57 o                         
   8  18  -4       3102.43       2994.79        53.34 o                         
  10  18  -4        551.66        528.82        16.12 o                         
  12  18  -4       3345.21       3055.95        43.12 o                         
  14  18  -4       3021.70       3058.58        60.72 o                         
  16  18  -4        622.61        596.99        30.29 o                         
  18  18  -4       1376.34       1401.58        44.66 o                         
  20  18  -4        137.81        140.50        14.36 o                         
  22  18  -4        275.92        262.72        15.41 o                         
  24  18  -4        350.57        369.00        16.71 o                         
  26  18  -4        287.91        249.44        24.16 o                         
   0  20  -4       5014.13       5078.25        79.59 o                         
   2  20  -4        612.09        599.88        14.95 o                         
   4  20  -4        141.76        139.60         9.04 o                         
   6  20  -4       2749.88       2791.34        49.94 o                         
   8  20  -4       1757.60       1884.46        37.95 o                         
  10  20  -4       1616.69       1508.91        27.45 o                         
  12  20  -4       1336.38       1365.43        25.05 o                         
  14  20  -4        438.66        408.61        16.00 o                         
  16  20  -4        274.06        244.96        19.85 o                         
  18  20  -4        599.85        660.18        28.73 o                         
  20  20  -4        122.73        148.59        13.84 o                         
  22  20  -4        242.09        250.84         9.42 o                         
  24  20  -4        433.60        444.28        55.49 o                         
   2  22  -4       5299.46       5424.56        61.78 o                         
   4  22  -4        657.95        649.67        13.60 o                         
   6  22  -4       2897.62       2869.02        39.35 o                         
   8  22  -4        453.78        416.37        16.90 o                         
  10  22  -4        700.02        741.05        17.83 o                         
  12  22  -4       1355.63       1293.48        23.19 o                         
  14  22  -4        665.17        707.45        30.82 o                         
  16  22  -4       4850.77       4842.74       102.37 o                         
  18  22  -4        345.79        379.71        19.85 o                         
  20  22  -4       1282.03       1168.90        32.90 o                         
  22  22  -4       1126.94        801.73        21.68 o                         
   0  24  -4       9741.16      10716.93       142.19 o                         
   2  24  -4       3805.22       3932.73        51.21 o                         
   4  24  -4       3552.02       3664.98        41.06 o                         
   6  24  -4       6889.89       6763.18        88.20 o                         
   8  24  -4       2980.25       3051.78        44.82 o                         
  10  24  -4       3090.75       3147.68        41.29 o                         
  12  24  -4        939.62       1089.43        31.66 o                         
  14  24  -4       3463.75       3379.26        76.52 o                         
  16  24  -4         46.40         51.45        10.71 o                         
  18  24  -4         93.54         66.59         9.66 o                         
  20  24  -4        177.26        141.80         9.40 o                         
   2  26  -4       4147.27       4357.08        90.88 o                         
   4  26  -4        334.78        345.60        11.86 o                         
   6  26  -4        267.06        292.75        10.90 o                         
   8  26  -4        500.51        531.94        13.73 o                         
  10  26  -4        302.77        277.27         9.19 o                         
  12  26  -4       2400.02       2290.29       180.19 o                         
  14  26  -4        247.13        262.70        26.64 o                         
  16  26  -4         71.29         42.57         7.57 o                         
   0  28  -4       1447.12       1592.22        41.52 o                         
   2  28  -4        624.01        589.70        33.95 o                         
   4  28  -4         87.11         93.59         7.41 o                         
   6  28  -4        630.32        669.02        13.47 o                         
   8  28  -4        627.80        672.19        14.03 o                         
  10  28  -4        337.42        315.73        15.41 o                         
   1   1  -3      13675.28      13323.26       128.61 o                         
   3   1  -3       6801.08       7001.18        87.70 o                         
   5   1  -3      35296.98      35851.25       440.41 o                         
   7   1  -3       9966.16      10745.20       124.45 o                         
   9   1  -3       9257.00       9369.21        98.04 o                         
  11   1  -3       8379.75       8226.40        89.25 o                         
  13   1  -3      13664.56      13598.63       224.72 o                         
  21   1  -3       3397.22       3329.91        78.87 o                         
  23   1  -3       2412.12       2145.08        58.76 o                         
  25   1  -3       2322.58       2174.58        59.54 o                         
  27   1  -3       1701.16       1862.08        31.19 o                         
  29   1  -3       1332.47       1318.68        20.93 o                         
  31   1  -3        986.45       1094.67        18.35 o                         
  33   1  -3       3015.02       3078.34        34.30 o                         
  35   1  -3        767.34        693.20        13.37 o                         
   1   3  -3       3211.19       3180.75        49.34 o                         
   3   3  -3       9583.65       9981.84       116.58 o                         
   5   3  -3      17444.13      17703.86       165.76 o                         
   7   3  -3      25680.14      25890.79       267.70 o                         
   9   3  -3       1448.11       1362.43        29.05 o                         
  11   3  -3      14393.59      15269.10       306.33 o                         
  13   3  -3      19391.53      21144.42       408.18 o                         
  19   3  -3       2136.22       2220.55        57.45 o                         
  21   3  -3        409.11        397.21        22.46 o                         
  23   3  -3       1916.93       1720.59        36.19 o                         
  25   3  -3        609.64        648.55        16.81 o                         
  27   3  -3        502.29        479.21        13.49 o                         
  29   3  -3       2188.74       2064.11        22.64 o                         
  31   3  -3       2681.13       2673.78        26.30 o                         
  33   3  -3        378.24        340.74         8.05 o                         
  35   3  -3        229.93        265.24         7.98 o                         
   1   5  -3       1423.97       1415.78        35.25 o                         
   3   5  -3       1514.82       1502.59        27.41 o                         
   5   5  -3       2236.03       2387.69        62.94 o                         
   7   5  -3      19631.10      18582.38       665.54 o                         
   9   5  -3       3893.24       4080.45       113.60 o                         
  11   5  -3      16198.91      15677.02       315.73 o                         
  13   5  -3       4617.19       5149.33       137.36 o                         
  15   5  -3       3231.14       3087.90        43.12 o                         
  17   5  -3       1819.67       1857.69        33.57 o                         
  19   5  -3       1538.29       1565.79        27.99 o                         
  21   5  -3        141.94        147.86         8.04 o                         
  23   5  -3       1056.27       1025.21        30.42 o                         
  25   5  -3        605.96        555.05        13.63 o                         
  27   5  -3        220.17        221.77         7.33 o                         
  29   5  -3       1670.56       1788.48        22.13 o                         
  31   5  -3        867.01        955.01        14.68 o                         
  33   5  -3       1616.00       1634.07        21.15 o                         
  35   5  -3        221.40        204.41         6.80 o                         
   1   7  -3       2665.84       2723.26        85.66 o                         
   3   7  -3        961.61        781.44        24.83 o                         
   5   7  -3      10031.78       9773.75       212.05 o                         
   7   7  -3       2822.54       2597.91        85.40 o                         
   9   7  -3       2492.76       2581.19        86.70 o                         
  11   7  -3      12694.65      12389.68       262.19 o                         
  13   7  -3       8048.43       8291.05        94.50 o                         
  15   7  -3       3065.12       2954.26        39.74 o                         
  17   7  -3       2675.38       2644.51        35.78 o                         
  19   7  -3       1742.50       1668.07        32.60 o                         
  21   7  -3       1593.88       1675.20        23.79 o                         
  23   7  -3        118.76        125.33         6.30 o                         
  25   7  -3        841.94        878.11        15.03 o                         
  27   7  -3        467.56        513.37        11.88 o                         
  29   7  -3       1829.76       1760.00        21.60 o                         
  31   7  -3        695.40        739.00        15.47 o                         
  33   7  -3        496.92        485.92        11.46 o                         
  35   7  -3       1431.54       1376.89        18.95 o                         
   1   9  -3       4541.33       4745.78        79.57 o                         
   3   9  -3       7696.06       7256.85       114.58 o                         
   5   9  -3       4382.07       4375.28       121.17 o                         
   7   9  -3       9357.12       9779.76       216.49 o                         
   9   9  -3      10906.42      11780.42       251.49 o                         
  11   9  -3       8429.07       8260.92       193.51 o                         
  13   9  -3       3481.12       3406.06        46.01 o                         
  15   9  -3       1931.20       1793.76        25.61 o                         
  17   9  -3      15106.13      15052.15       137.78 o                         
  19   9  -3      12287.81      12258.67       128.06 o                         
  21   9  -3       1501.04       1499.15        21.87 o                         
  23   9  -3       2555.94       2514.47        43.83 o                         
  25   9  -3       5391.34       5567.62        71.56 o                         
  27   9  -3        264.78        292.40         9.40 o                         
  29   9  -3        129.74        152.73         8.03 o                         
  31   9  -3        577.00        613.64        13.30 o                         
  33   9  -3        628.16        659.30        15.13 o                         
   1  11  -3       5964.04       5762.70        83.78 o                         
   3  11  -3       5487.59       5366.91       170.14 o                         
   5  11  -3         43.15         26.11         9.93 o                         
   7  11  -3       1679.88       1910.04        74.95 o                         
   9  11  -3       9771.78      10020.80       225.11 o                         
  11  11  -3       9119.27       9367.14       215.71 o                         
  13  11  -3       6068.23       5905.59       107.07 o                         
  15  11  -3       1119.52       1079.07        57.32 o                         
  17  11  -3       8398.21       8013.61        88.32 o                         
  19  11  -3       4339.05       4292.06        51.92 o                         
  21  11  -3       6334.94       6285.23        62.49 o                         
  23  11  -3      13288.83      13192.91       225.33 o                         
  25  11  -3       9641.10       9546.00       102.91 o                         
  27  11  -3        238.83        245.72        11.50 o                         
  29  11  -3        910.72        940.87        17.13 o                         
  31  11  -3       1598.78       1769.02        43.61 o                         
  33  11  -3        952.60       1031.47        35.52 o                         
  35  11  -3         59.21         81.22         7.05 o                         
   1  13  -3       3074.52       3005.44        57.52 o                         
   3  13  -3       6045.24       6365.87       114.12 o                         
   5  13  -3       4494.36       4453.06       156.56 o                         
   7  13  -3       1023.51       1057.65        55.89 o                         
   9  13  -3       7894.60       8289.83       132.92 o                         
  11  13  -3       2468.79       2535.71        54.17 o                         
  13  13  -3       2694.25       2678.24        56.36 o                         
  19  13  -3       2124.93       2064.81        50.01 o                         
  21  13  -3       9645.54       9478.94       218.71 o                         
  23  13  -3      11691.10      11532.01       148.87 o                         
  25  13  -3       2096.82       2048.83       114.91 o                         
  27  13  -3       3045.94       3186.54        72.60 o                         
  29  13  -3        105.64        120.65        11.75 o                         
  31  13  -3       2233.76       2170.41        47.53 o                         
  33  13  -3       1007.05        990.80        27.68 o                         
   1  15  -3       1229.38       1226.74        19.89 o                         
   3  15  -3       1967.89       2012.21        40.27 o                         
   5  15  -3       1111.25       1209.65        24.28 o                         
   7  15  -3        774.32        911.32        20.82 o                         
   9  15  -3       1229.45       1375.62        38.25 o                         
  11  15  -3       7620.34       7518.30       119.11 o                         
  13  15  -3       2115.51       2086.07        40.08 o                         
  17  15  -3       4864.56       4559.92        98.98 o                         
  19  15  -3       2080.22       1864.46        38.18 o                         
  21  15  -3       3123.81       3093.60        52.80 o                         
  23  15  -3       2398.19       2305.94        58.76 o                         
  25  15  -3        287.23        286.74        18.28 o                         
  27  15  -3       1056.14       1088.47        33.17 o                         
  29  15  -3       1544.07       1418.82        35.52 o                         
  33  15  -3         11.80         10.18         4.70 o                         
   1  17  -3         14.97         20.56         5.66 o                         
   3  17  -3       1021.58       1059.45        20.47 o                         
   5  17  -3        520.67        532.06        14.67 o                         
   7  17  -3       2302.25       2141.63        31.62 o                         
   9  17  -3        126.08         82.26        15.93 o                         
  11  17  -3       7846.22       7702.13        88.34 o                         
  13  17  -3        214.47        229.49        10.80 o                         
  15  17  -3       5420.83       5361.38       112.29 o                         
  17  17  -3        219.74        227.98        18.02 o                         
  19  17  -3        498.77        466.35        17.77 o                         
  21  17  -3        913.49        878.62        23.50 o                         
  23  17  -3        487.83        512.31        16.52 o                         
  25  17  -3        624.71        636.16        24.29 o                         
  27  17  -3        577.23        527.52        19.33 o                         
   1  19  -3       3469.79       3364.01        38.60 o                         
   3  19  -3          9.66          4.63         4.89 o                         
   5  19  -3        578.45        637.30        11.90 o                         
   7  19  -3       2186.65       2017.29        28.95 o                         
   9  19  -3       2952.58       2913.42        42.97 o                         
  11  19  -3       1025.16        887.89        21.26 o                         
  13  19  -3       3176.14       3004.01        47.38 o                         
  15  19  -3         77.07         49.32         7.99 o                         
  17  19  -3       1110.09       1233.14        39.69 o                         
  19  19  -3         92.35         94.20         9.89 o                         
  21  19  -3        147.20        152.25        15.93 o                         
  23  19  -3        294.78        295.62        17.76 o                         
   1  21  -3       3242.57       3420.33        32.11 o                         
   3  21  -3        669.66        744.84        13.81 o                         
   5  21  -3       8257.18       8110.78        72.10 o                         
   7  21  -3       2216.48       2236.90        27.80 o                         
   9  21  -3       4954.13       4646.10        60.22 o                         
  11  21  -3       1576.32       1507.83        27.71 o                         
  13  21  -3       4052.93       3773.85        43.09 o                         
  15  21  -3       2973.59       2714.95        45.31 o                         
  17  21  -3        418.49        428.61        16.44 o                         
  19  21  -3       1370.65       1305.74        43.35 o                         
  21  21  -3        431.18        494.35        24.03 o                         
  23  21  -3        294.60        289.61        16.19 o                         
   1  23  -3      11882.55      12420.44        88.96 o                         
   3  23  -3       4388.05       4752.62        38.01 o                         
   5  23  -3       6587.15       6616.72        55.94 o                         
   7  23  -3         60.82         63.46         6.74 o                         
   9  23  -3       1273.39       1251.67        25.07 o                         
  11  23  -3        610.31        632.88        17.15 o                         
  13  23  -3       4050.29       4069.72        52.04 o                         
  15  23  -3        262.53        242.08        21.15 o                         
  17  23  -3        539.80        530.13        27.42 o                         
  19  23  -3        103.32         75.47        13.06 o                         
  21  23  -3       2327.24       2473.60        57.71 o                         
  23  23  -3        359.79        311.55        14.36 o                         
   1  25  -3      16365.90      17181.71       121.12 o                         
   3  25  -3       4291.34       4653.83        36.79 o                         
   5  25  -3        561.40        547.24        11.59 o                         
   7  25  -3       2887.25       3009.68        33.95 o                         
   9  25  -3         38.63         53.34         7.43 o                         
  11  25  -3        560.31        605.75        30.55 o                         
  13  25  -3        300.87        338.76        29.90 o                         
  15  25  -3       2083.74       2236.74        59.54 o                         
  17  25  -3        924.52        819.22        30.55 o                         
  19  25  -3       1452.49       1468.70        40.22 o                         
  21  25  -3        308.84        295.36        14.36 o                         
   1  27  -3       1045.27       1165.83        15.01 o                         
   3  27  -3       2680.76       2811.47        43.17 o                         
   5  27  -3          8.34         14.68         6.53 o                         
   7  27  -3       1463.82       1460.01        22.17 o                         
   9  27  -3        980.95       1023.03        17.43 o                         
  11  27  -3       1973.91       1831.20        27.24 o                         
  13  27  -3       1006.62       1006.18        24.37 o                         
  15  27  -3        600.20        665.66        28.07 o                         
  17  27  -3        189.74        164.13         9.42 o                         
  19  27  -3        449.65        399.30        15.93 o                         
   1  29  -3         86.95         80.65         7.63 o                         
   3  29  -3          9.96         23.42         5.44 o                         
   5  29  -3        484.05        526.54        11.52 o                         
   7  29  -3        720.27        744.39        15.65 o                         
   9  29  -3        699.19        758.14        30.95 o                         
  11  29  -3        638.23        642.94        17.26 o                         
  13  29  -3        266.06        254.10        14.89 o                         
  15  29  -3       2470.43       2614.88        55.36 o                         
   7  31  -3        238.26        253.58        12.01 o                         
   9  31  -3        517.95        479.47        16.45 o                         
   6   0  -2      20649.23      22448.34       398.51 o                         
  10   0  -2      81096.27      87567.57      1036.03 o                         
  14   0  -2      38863.45      38801.47       680.29 o                         
  18   0  -2      25297.54      27328.43       505.58 o                         
  22   0  -2       6741.63       6549.38       104.07 o                         
  26   0  -2      22092.45      20791.87       367.44 o                         
  30   0  -2        825.60        577.38        20.37 o                         
  34   0  -2       1074.19       1117.46        37.08 o                         
  38   0  -2       1193.57       1208.60        29.51 o                         
   0   2  -2     213922.16     203739.84      3336.17 o                         
   2   2  -2      14387.55      12785.43       135.01 o                         
   4   2  -2      34187.25      36600.74       439.81 o                         
   6   2  -2      11829.77      10642.49       141.80 o                         
   8   2  -2      30314.26      30668.16       265.59 o                         
  10   2  -2        981.31        959.05        21.12 o                         
  12   2  -2       1225.26       1306.19        25.85 o                         
  14   2  -2        659.73        670.27        26.15 o                         
  16   2  -2       1510.12       1848.60        47.69 o                         
  18   2  -2       1422.41       1310.90        41.40 o                         
  20   2  -2        316.66        311.05        13.86 o                         
  22   2  -2       1802.02       1658.39        51.44 o                         
  24   2  -2       1363.17       1286.34        35.75 o                         
  26   2  -2         61.58         54.49         8.97 o                         
  28   2  -2        385.71        365.68        14.79 o                         
  30   2  -2        110.96        146.68         9.69 o                         
  32   2  -2       5877.97       5766.79        59.65 o                         
  34   2  -2        408.17        435.51        55.62 o                         
  36   2  -2       2652.93       2415.01        40.35 o                         
  38   2  -2        731.51        708.21        14.49 o                         
   2   4  -2      22105.41      21262.36       293.09 o                         
   4   4  -2       5554.46       5045.13        62.01 o                         
   6   4  -2       1065.40        976.13        22.90 o                         
   8   4  -2       5205.26       4610.38        85.92 o                         
  10   4  -2      22530.82      24362.33       481.69 o                         
  12   4  -2       3490.94       3195.68        89.31 o                         
  14   4  -2       1868.67       2045.30       146.37 o                         
  16   4  -2       4812.04       4676.65       129.27 o                         
  18   4  -2        202.47        285.17        29.25 o                         
  20   4  -2        280.74        283.62        18.80 o                         
  22   4  -2        209.59        262.25        12.17 o                         
  24   4  -2        936.81        911.69        19.14 o                         
  26   4  -2        221.01        209.38        10.85 o                         
  28   4  -2         36.93         58.15        10.06 o                         
  30   4  -2        132.66        129.39        10.98 o                         
  32   4  -2        189.46        228.58         9.28 o                         
  34   4  -2       4715.50       4653.12        54.88 o                         
  36   4  -2       1249.03       1233.56        41.30 o                         
  38   4  -2       1712.21       1609.46        36.82 o                         
   0   6  -2      14959.79      14530.57       260.89 o                         
   2   6  -2        567.16        542.67        29.51 o                         
   4   6  -2      21492.98      21119.36       380.49 o                         
   6   6  -2        792.40        853.17        38.39 o                         
   8   6  -2       8174.05       7899.00       128.49 o                         
  10   6  -2       1308.99       1351.06        47.66 o                         
  12   6  -2       6177.71       6605.66       159.56 o                         
  14   6  -2       1494.63       1571.85        59.80 o                         
  18   6  -2        422.84        447.87        37.61 o                         
  20   6  -2       5756.07       5715.01        73.16 o                         
  22   6  -2        435.20        454.30        18.50 o                         
  24   6  -2       5808.75       6005.95        59.26 o                         
  26   6  -2         89.03         88.46         7.47 o                         
  28   6  -2       6033.46       6239.83        65.13 o                         
  30   6  -2       1154.78       1123.52        23.06 o                         
  32   6  -2       1640.10       1608.22        23.59 o                         
  34   6  -2        597.50        611.85        10.75 o                         
  36   6  -2        778.13        854.10        27.85 o                         
  38   6  -2        352.56        296.66        12.27 o                         
   2   8  -2        181.48        179.14        13.39 o                         
   4   8  -2       2940.69       2615.40        75.73 o                         
   6   8  -2      10024.29      10353.24       208.66 o                         
   8   8  -2       2705.24       2320.40        51.41 o                         
  10   8  -2       3266.20       4207.19        77.50 o                         
  12   8  -2      14706.10      14546.12       204.95 o                         
  14   8  -2       3106.33       3436.28        71.50 o                         
  16   8  -2       3250.11       3369.30        72.85 o                         
  20   8  -2        632.12        624.69        15.66 o                         
  22   8  -2       1883.39       1909.60        29.43 o                         
  24   8  -2         77.44         57.82         7.15 o                         
  26   8  -2       3533.48       3761.75        44.09 o                         
  28   8  -2        268.14        291.84        12.14 o                         
  30   8  -2       5569.28       5841.51        85.51 o                         
  32   8  -2        645.99        673.83        13.11 o                         
  34   8  -2        607.20        653.19        10.56 o                         
  36   8  -2         36.44         31.72         3.79 o                         
   0  10  -2      33787.68      33805.70       596.46 o                         
   2  10  -2        680.07        637.20        36.82 o                         
   4  10  -2      10935.75      11427.60       230.33 o                         
   6  10  -2      13723.66      13226.66       260.37 o                         
   8  10  -2        935.93       1046.38        33.67 o                         
  10  10  -2       1552.30       1675.13        55.89 o                         
  12  10  -2       8209.19       9416.63       145.97 o                         
  14  10  -2        840.67        771.33        31.23 o                         
  16  10  -2      17084.72      18180.91       374.49 o                         
  18  10  -2         60.09         65.86         6.24 o                         
  20  10  -2       5130.05       5042.75        57.23 o                         
  22  10  -2       2214.16       2247.49        34.87 o                         
  24  10  -2       5542.84       5702.70        86.58 o                         
  26  10  -2        631.71        596.11        21.54 o                         
  28  10  -2       6356.80       6930.47        99.01 o                         
  30  10  -2        397.26        437.35        10.84 o                         
  32  10  -2        439.58        483.05        10.32 o                         
  34  10  -2       1089.19       1123.18        18.36 o                         
  36  10  -2       1385.43       1474.71        35.52 o                         
   2  12  -2       7487.30       7992.37       237.78 o                         
   4  12  -2         35.35         38.39        14.10 o                         
   6  12  -2       1978.02       2368.36        76.26 o                         
   8  12  -2       2246.21       2588.77        80.96 o                         
  10  12  -2       2058.78       1914.86        49.95 o                         
  12  12  -2       7334.05       7231.86       121.92 o                         
  14  12  -2       8251.93       8328.55       204.48 o                         
  16  12  -2       1479.25       1405.05        45.83 o                         
  18  12  -2       1728.05       1729.32        47.01 o                         
  20  12  -2        877.89        821.54        29.59 o                         
  22  12  -2      92522.89      95005.20      1334.08 o                         
  24  12  -2      10885.40      10849.16       209.44 o                         
  26  12  -2       3577.22       3929.77        63.69 o                         
  28  12  -2        526.04        530.07        13.90 o                         
  30  12  -2        978.91       1005.39        23.76 o                         
  32  12  -2        209.19        201.98         9.53 o                         
  34  12  -2       2541.40       2721.71        73.12 o                         
  36  12  -2        188.95        168.96         9.14 o                         
   0  14  -2       2312.46       2230.99        84.87 o                         
   2  14  -2       7314.11       6988.45       123.97 o                         
   4  14  -2        134.13        155.12        21.15 o                         
   6  14  -2        276.64        265.85        25.33 o                         
   8  14  -2       2773.52       3211.87        96.10 o                         
  10  14  -2      10369.75      10908.96       231.12 o                         
  12  14  -2       3450.83       3367.58        60.57 o                         
  14  14  -2       1231.72       1187.84        25.61 o                         
  16  14  -2       2850.53       2734.49        59.65 o                         
  18  14  -2       6512.81       6401.03       115.56 o                         
  20  14  -2       9740.51      10248.78       158.01 o                         
  22  14  -2       2471.58       2582.24        70.25 o                         
  24  14  -2       3874.49       4104.47        96.63 o                         
  26  14  -2        335.25        349.45        15.05 o                         
  28  14  -2       5153.48       5173.32        75.25 o                         
  30  14  -2         88.60         94.54        13.84 o                         
  32  14  -2        301.04        315.47        16.97 o                         
  34  14  -2        147.89        133.45         9.92 o                         
   2  16  -2        152.15        122.36        17.63 o                         
   4  16  -2         50.23         44.11         8.31 o                         
   6  16  -2      10091.63      10268.86       168.83 o                         
   8  16  -2        794.81        862.28        15.00 o                         
  10  16  -2       1629.85       1627.39        20.82 o                         
  12  16  -2        528.58        507.01        10.87 o                         
  14  16  -2       2630.69       2516.92        46.63 o                         
  16  16  -2        354.37        387.66        15.72 o                         
  18  16  -2         57.88         73.13        12.26 o                         
  20  16  -2       1559.92       1607.89        51.97 o                         
  22  16  -2        819.26        788.67        34.99 o                         
  24  16  -2        289.31        294.54        14.49 o                         
  26  16  -2       2015.35       2122.09        59.02 o                         
  28  16  -2       1462.47       1387.74        42.83 o                         
  30  16  -2       2763.00       2865.06        65.03 o                         
  32  16  -2       1586.25       1466.87        36.30 o                         
   0  18  -2       5930.08       6006.23        99.94 o                         
   2  18  -2       1289.29       1256.44        21.51 o                         
   4  18  -2       1202.28       1152.88        16.02 o                         
   6  18  -2       3198.38       3008.76        27.65 o                         
   8  18  -2       1624.58       1433.90        18.14 o                         
  10  18  -2       2357.36       2347.93        27.70 o                         
  12  18  -2       3368.37       3395.19        35.78 o                         
  14  18  -2       1796.60       1592.79        28.01 o                         
  16  18  -2       8189.75       7626.79       182.15 o                         
  18  18  -2        933.93        807.57        62.41 o                         
  20  18  -2        712.18        766.99        34.47 o                         
  22  18  -2         99.98        127.70        16.45 o                         
  24  18  -2        703.32        754.46        32.38 o                         
  26  18  -2        479.73        547.37        26.11 o                         
  28  18  -2       1496.26       1590.40        43.87 o                         
  30  18  -2       2264.37       2058.11        48.05 o                         
  32  18  -2       2077.38       1694.59        37.34 o                         
   2  20  -2        697.21        732.29        17.81 o                         
   4  20  -2       1176.17       1131.71        19.45 o                         
   6  20  -2       2930.95       2884.39        30.19 o                         
   8  20  -2       2416.70       2213.38        24.21 o                         
  10  20  -2       1725.25       1679.21        22.27 o                         
  12  20  -2       5095.84       4820.23        52.95 o                         
  14  20  -2       1751.90       1804.59        43.35 o                         
  16  20  -2        307.62        217.28        14.30 o                         
  18  20  -2        943.78        958.14        27.55 o                         
  20  20  -2        596.53        588.63        29.51 o                         
  22  20  -2        169.75        216.49        18.80 o                         
  24  20  -2        118.67        163.07        11.75 o                         
  26  20  -2        814.90        883.47        30.82 o                         
  28  20  -2         41.69         43.61         9.40 o                         
   0  22  -2      17360.69      17219.47       149.88 o                         
   2  22  -2        410.56        399.33        12.64 o                         
   4  22  -2         60.07        156.53        37.77 o                         
   6  22  -2       2184.34       2140.00        26.66 o                         
   8  22  -2       3914.88       3755.58        36.44 o                         
  10  22  -2       1416.87       1133.94        18.65 o                         
  12  22  -2        957.44        958.82        21.00 o                         
  14  22  -2       7260.62       6267.05        75.16 o                         
  16  22  -2       1343.55       1350.75        32.50 o                         
  18  22  -2       3626.84       3387.36        57.60 o                         
  20  22  -2         55.53         72.34        14.36 o                         
  22  22  -2        394.32        401.12        22.46 o                         
  24  22  -2        105.82        111.85        10.32 o                         
  26  22  -2        286.10        263.24        14.62 o                         
   2  24  -2      16900.32      17089.82       140.00 o                         
   4  24  -2       5993.65       6036.63        52.62 o                         
   6  24  -2        824.46        826.68        16.07 o                         
   8  24  -2       3421.60       3149.89        35.32 o                         
  10  24  -2       4579.37       4420.00        64.46 o                         
  12  24  -2       3951.23       3985.20        45.58 o                         
  14  24  -2       1709.85       1889.94        31.57 o                         
  16  24  -2        377.33        449.26        19.06 o                         
  18  24  -2        966.87        893.65        32.90 o                         
  20  24  -2       3523.00       3104.80        70.77 o                         
  22  24  -2        379.02        389.17        24.94 o                         
  24  24  -2       2530.08       2409.83        37.39 o                         
   0  26  -2        178.76        203.16        12.39 o                         
   2  26  -2         35.78         45.86         6.15 o                         
   4  26  -2       4516.25       4688.35        57.76 o                         
   6  26  -2       2077.07       2184.97        25.37 o                         
   8  26  -2        413.33        390.42        10.83 o                         
  10  26  -2       1721.67       1724.90        29.33 o                         
  12  26  -2        122.19        115.69        17.24 o                         
  14  26  -2       1918.50       1758.31        52.23 o                         
  16  26  -2        922.64        960.77        34.21 o                         
  20  26  -2        494.48        599.34        24.29 o                         
  22  26  -2        477.00        467.99        18.41 o                         
   2  28  -2        322.46        356.94         9.65 o                         
   4  28  -2        593.40        675.60        13.90 o                         
   6  28  -2        395.89        422.76        10.05 o                         
   8  28  -2       1034.66       1055.82        39.96 o                         
  10  28  -2       2260.08       2447.49        64.76 o                         
  12  28  -2       1364.95       1257.17        74.43 o                         
  14  28  -2        344.28        367.69        15.04 o                         
  16  28  -2        662.57        596.37        31.34 o                         
  18  28  -2        272.23        249.27        11.08 o                         
  20  28  -2         46.04         42.09        15.54 o                         
   0  30  -2        374.03        347.90        22.59 o                         
   2  30  -2        146.42        185.31         7.41 o                         
   4  30  -2        486.12        505.96        14.87 o                         
   6  30  -2       2504.96       2581.14        44.76 o                         
   8  30  -2        238.30        244.32        12.41 o                         
  10  30  -2       1504.71       1723.84        32.96 o                         
  12  30  -2        249.66        327.82        12.93 o                         
  14  30  -2        331.88        310.24        16.97 o                         
  16  30  -2        701.54        599.54        24.29 o                         
   2  32  -2         30.94         39.12         7.28 o                         
   4  32  -2        198.09        209.36        10.62 o                         
   6  32  -2        292.84        289.88        16.71 o                         
   8  32  -2       1609.70       1700.34        39.43 o                         
  10  32  -2       1881.12       1956.00        43.09 o                         
   1   1  -1      14883.52      13218.60       161.10 o                         
   3   1  -1      57791.34      50604.78       500.14 o                         
   5   1  -1      12529.28      11650.95       119.86 o                         
   7   1  -1       1796.77       1303.93        21.99 o                         
   9   1  -1      22745.92      22853.64       229.42 o                         
  11   1  -1      54840.50      52704.82       687.47 o                         
  13   1  -1      10727.18      10156.64       141.52 o                         
  15   1  -1       2059.78       2187.09        48.70 o                         
  17   1  -1       3083.19       3360.22        66.38 o                         
  19   1  -1       8414.10       8388.57       133.03 o                         
  21   1  -1       3402.72       3672.67        77.71 o                         
  23   1  -1       2139.43       2071.41        31.93 o                         
  25   1  -1       3610.41       3461.42        46.47 o                         
  27   1  -1         21.36         22.89         6.27 o                         
  29   1  -1        668.87        685.51        15.77 o                         
  31   1  -1       2399.18       2476.23        38.15 o                         
  33   1  -1       1530.96       1466.04        33.95 o                         
  35   1  -1       1361.11       1236.41        23.00 o                         
  37   1  -1       1778.68       1692.75        25.77 o                         
  39   1  -1       1082.18       1121.18        26.77 o                         
   1   3  -1      27859.61      24127.44       257.62 o                         
   3   3  -1     116037.52     101514.22       960.92 o                         
   5   3  -1      90620.91      82188.55       922.10 o                         
   7   3  -1      19202.93      17972.03       223.81 o                         
   9   3  -1       5708.37       5096.05        73.63 o                         
  11   3  -1      17798.64      17228.96       247.83 o                         
  13   3  -1      11123.33      10883.97       173.27 o                         
  15   3  -1      20126.31      20680.50       267.67 o                         
  17   3  -1      12206.17      12989.86       248.61 o                         
  19   3  -1       4298.00       4037.74        78.38 o                         
  21   3  -1       2771.53       2770.57       154.47 o                         
  23   3  -1        135.23        185.96        10.30 o                         
  25   3  -1       1466.09       1471.47        30.06 o                         
  27   3  -1        234.05        235.98        12.28 o                         
  29   3  -1        917.26        866.96        20.07 o                         
  31   3  -1       6665.63       6625.76        78.50 o                         
  33   3  -1       3346.44       3169.48        45.01 o                         
  35   3  -1          6.57         17.48         7.88 o                         
  37   3  -1       1604.66       1729.80        25.86 o                         
  39   3  -1       1275.65       1174.80        49.10 o                         
   1   5  -1      20065.69      16728.66       292.75 o                         
   3   5  -1      13063.37      11644.52       149.83 o                         
   5   5  -1       6782.08       6556.71        90.94 o                         
   7   5  -1      20984.14      21136.49       262.02 o                         
   9   5  -1       3345.07       3115.47        42.06 o                         
  11   5  -1      18356.90      17693.04       183.38 o                         
  13   5  -1       5209.89       4760.48       101.85 o                         
  15   5  -1       3452.82       3475.37        84.09 o                         
  17   5  -1         46.86         83.59        10.08 o                         
  19   5  -1       5029.98       5335.17        94.40 o                         
  21   5  -1        392.96        431.58        19.21 o                         
  23   5  -1       1626.79       1624.86        30.91 o                         
  25   5  -1        852.36        811.18        36.82 o                         
  27   5  -1        498.73        548.78        18.91 o                         
  29   5  -1       2803.00       2917.29        71.03 o                         
  31   5  -1       1835.76       2027.06        33.31 o                         
  33   5  -1        749.97        690.63        22.05 o                         
  35   5  -1        317.16        344.99        14.37 o                         
  37   5  -1        554.04        582.80        15.85 o                         
  39   5  -1        414.92        338.47        13.58 o                         
   1   7  -1       7161.05       6327.63       130.05 o                         
   3   7  -1       5116.99       4770.02        73.52 o                         
   5   7  -1      14417.52      14285.58       183.00 o                         
   7   7  -1      11861.72      11077.07       148.22 o                         
   9   7  -1      21457.11      21521.47       270.36 o                         
  11   7  -1       1927.83       1886.59        41.12 o                         
  13   7  -1       4428.23       4813.61        80.46 o                         
  15   7  -1       5723.97       5719.92        90.94 o                         
  19   7  -1       2868.61       2853.05        67.64 o                         
  21   7  -1        894.83        904.06        21.26 o                         
  23   7  -1       1740.48       1697.00        26.74 o                         
  25   7  -1        173.47        153.70         9.77 o                         
  27   7  -1       1256.35       1310.65        27.07 o                         
  29   7  -1       1078.50       1100.50        23.32 o                         
  31   7  -1       3042.20       3206.15        84.61 o                         
  33   7  -1       1041.16       1085.94        27.38 o                         
  35   7  -1        618.76        594.13        17.87 o                         
  37   7  -1        198.23        210.99         6.10 o                         
   1   9  -1        352.26        298.49        23.50 o                         
   3   9  -1       8762.25       8609.20       122.58 o                         
   5   9  -1      10541.83      10670.15       143.84 o                         
   7   9  -1      59548.67      61717.20       732.53 o                         
   9   9  -1      52458.55      54116.10       649.77 o                         
  11   9  -1      11530.09      12742.60       340.28 o                         
  13   9  -1       3923.53       4113.25        99.11 o                         
  15   9  -1      10342.98      10094.96       223.54 o                         
  17   9  -1      16423.25      16333.99       217.71 o                         
  19   9  -1      10705.77      10279.64       152.25 o                         
  21   9  -1       7270.93       7123.52        82.27 o                         
  23   9  -1       2621.01       2639.68        39.21 o                         
  25   9  -1       2070.06       2132.84        32.56 o                         
  27   9  -1       8019.67       8101.44        93.47 o                         
  29   9  -1        658.24        693.31        21.65 o                         
  31   9  -1       1821.70       1814.68       116.73 o                         
  33   9  -1       1635.29       1803.64        36.14 o                         
  35   9  -1       1374.23       1580.75        30.24 o                         
  37   9  -1        524.18        609.84        62.28 o                         
   1  11  -1       5987.75       5979.78       140.76 o                         
   3  11  -1      17582.87      17669.49       376.71 o                         
   5  11  -1       4111.26       4362.59        77.71 o                         
   7  11  -1       3689.10       3397.52        61.51 o                         
   9  11  -1      12164.16      13376.75       276.29 o                         
  11  11  -1      26318.33      27869.29       351.63 o                         
  13  11  -1      12678.26      12993.19       271.33 o                         
  15  11  -1       1278.67       1299.74        62.15 o                         
  17  11  -1       2866.26       2658.39       100.02 o                         
  19  11  -1        464.59        496.82        13.58 o                         
  21  11  -1       1586.41       1578.62        29.35 o                         
  23  11  -1      18035.96      17417.52       242.52 o                         
  25  11  -1      19453.62      19339.04       243.79 o                         
  27  11  -1       4120.90       4132.96       117.91 o                         
  29  11  -1        854.50        899.39        33.17 o                         
  31  11  -1         59.87         96.10        15.93 o                         
  33  11  -1        809.66        880.05        22.58 o                         
  35  11  -1        983.61       1090.18        66.33 o                         
  37  11  -1        111.41        156.43        10.18 o                         
   1  13  -1       2507.44       2545.16        85.66 o                         
   3  13  -1      17038.93      17297.83       263.37 o                         
   5  13  -1       3830.36       4298.60        80.18 o                         
   7  13  -1       3533.38       3280.15        62.23 o                         
   9  13  -1       3830.16       4063.87        73.24 o                         
  11  13  -1      12729.71      12858.96       266.11 o                         
  13  13  -1       1815.38       1893.85        74.69 o                         
  15  13  -1       5168.70       5045.16       218.32 o                         
  17  13  -1       1394.37       1498.50        37.66 o                         
  19  13  -1       1504.38       1482.23        30.27 o                         
  21  13  -1      13585.43      13853.61       157.16 o                         
  23  13  -1      15864.90      15729.10       225.15 o                         
  25  13  -1       7486.28       7591.59       157.99 o                         
  27  13  -1       1597.84       1607.89        53.27 o                         
  29  13  -1        924.23        956.85        38.39 o                         
  31  13  -1        543.00        605.08        28.99 o                         
  33  13  -1        444.52        454.14        15.13 o                         
  35  13  -1        599.70        638.94        57.84 o                         
   1  15  -1       1875.49       1841.14       118.17 o                         
   3  15  -1       2185.89       2283.74        89.57 o                         
   5  15  -1       2620.69       2738.95        83.18 o                         
   7  15  -1       2411.92       2603.06        55.35 o                         
   9  15  -1      18817.49      19557.69       376.05 o                         
  11  15  -1      10688.96      11158.14       244.96 o                         
  13  15  -1       1237.78       1246.86        31.24 o                         
  15  15  -1       4083.11       3898.89        46.56 o                         
  17  15  -1       1460.48       1381.87        28.55 o                         
  19  15  -1       4983.15       4669.95        65.87 o                         
  21  15  -1       5563.77       5291.70        73.45 o                         
  23  15  -1        480.57        438.21        28.20 o                         
  25  15  -1       1178.61       1194.49        45.18 o                         
  27  15  -1       3665.28       3855.60        92.97 o                         
  29  15  -1       2089.81       2191.04        61.11 o                         
  31  15  -1        223.35        253.58        18.80 o                         
  33  15  -1       2311.73       2185.91        86.83 o                         
  35  15  -1        218.26        213.10        11.75 o                         
   1  17  -1       2335.72       2244.27        42.42 o                         
   3  17  -1       2096.52       2160.10        29.77 o                         
   5  17  -1       3598.09       3552.39        41.29 o                         
   7  17  -1       9243.04       8628.36        84.43 o                         
   9  17  -1       1557.88       1500.72        23.34 o                         
  11  17  -1       2797.45       2920.91        32.89 o                         
  13  17  -1        559.56        482.14        12.72 o                         
  15  17  -1       3021.78       2944.59        38.93 o                         
  17  17  -1       4421.13       4342.48        72.17 o                         
  19  17  -1        974.00        978.30        24.75 o                         
  21  17  -1        876.47        876.71        25.62 o                         
  23  17  -1        144.61        196.64        21.15 o                         
  25  17  -1        402.18        468.24        28.20 o                         
  27  17  -1        743.81        689.95        32.12 o                         
  29  17  -1       2052.86       2208.01        59.02 o                         
  31  17  -1        609.26        535.35        23.76 o                         
  33  17  -1       1002.57       1141.22        31.60 o                         
   1  19  -1       5344.42       5544.43        68.68 o                         
   3  19  -1       3401.54       3178.88        34.51 o                         
   5  19  -1       3189.14       2979.89        34.72 o                         
   7  19  -1        570.99        548.82        16.70 o                         
   9  19  -1       2668.83       2965.55        36.36 o                         
  11  19  -1        734.35        661.51        14.87 o                         
  13  19  -1       4488.34       4785.08        73.50 o                         
  15  19  -1        372.31        312.94        11.55 o                         
  17  19  -1       2625.32       2466.91        51.58 o                         
  19  19  -1        369.62        399.66        19.85 o                         
  21  19  -1         39.73         20.89        14.36 o                         
  23  19  -1        833.01       1000.20        40.48 o                         
  25  19  -1         79.52         91.66        16.45 o                         
  27  19  -1       2140.49       2291.58        60.85 o                         
  29  19  -1        516.42        505.32        23.76 o                         
  31  19  -1       1050.69       1073.32        31.60 o                         
   1  21  -1        140.38        158.80        11.29 o                         
   3  21  -1      11395.46      11282.26       113.07 o                         
   5  21  -1       9196.72       8862.51        91.46 o                         
   7  21  -1       2626.40       2473.42        36.88 o                         
   9  21  -1       3172.27       3048.14        38.32 o                         
  11  21  -1        791.37        631.67        15.27 o                         
  13  21  -1       3263.39       2769.23        40.33 o                         
  15  21  -1       4589.54       4032.92        68.02 o                         
  17  21  -1       1074.91        830.44        19.43 o                         
  19  21  -1       1359.79       1497.95        50.66 o                         
  21  21  -1        227.31        268.72        22.98 o                         
  23  21  -1       1199.19       1282.76        44.40 o                         
  25  21  -1         86.64         79.13        14.36 o                         
  27  21  -1        302.96        329.31        19.85 o                         
  29  21  -1       1022.70       1199.46        34.21 o                         
  31  21  -1       3454.74       2927.74        58.76 o                         
   1  23  -1      30123.34      30728.89       289.61 o                         
   3  23  -1       8373.37       8643.12        92.57 o                         
   5  23  -1        373.17        420.23        17.49 o                         
   7  23  -1       1726.81       1712.67        34.78 o                         
   9  23  -1        355.07        286.25        11.33 o                         
  11  23  -1       4545.29       4156.48        48.26 o                         
  13  23  -1       1122.42        988.69        28.62 o                         
  15  23  -1       1137.65       1258.62        32.01 o                         
  17  23  -1        477.43        619.80        21.23 o                         
  19  23  -1       1006.71        800.62        23.20 o                         
  21  23  -1        981.65        936.22        36.82 o                         
  23  23  -1        279.34        285.44        20.37 o                         
  25  23  -1       1213.39       1372.08        40.74 o                         
  27  23  -1       2458.85       2844.95        62.15 o                         
  29  23  -1        467.89        499.06        16.71 o                         
   1  25  -1      25721.01      27740.78       483.65 o                         
   3  25  -1       2146.74       2504.50        48.30 o                         
   5  25  -1       5270.64       5332.94        59.35 o                         
   7  25  -1        397.45        387.85        13.33 o                         
   9  25  -1        810.54        757.19        16.67 o                         
  11  25  -1       2318.27       2171.64        64.11 o                         
  13  25  -1        910.89        999.80        28.16 o                         
  15  25  -1        619.77        719.59        70.25 o                         
  17  25  -1       2189.77       2060.97       115.69 o                         
  19  25  -1       2324.23       2078.66        46.35 o                         
  21  25  -1        496.80        469.02        22.72 o                         
  23  25  -1         12.06          9.40         9.14 o                         
  25  25  -1       1865.60       1672.53        27.87 o                         
   1  27  -1       3049.09       3175.83        79.13 o                         
   3  27  -1        965.01        953.75        17.61 o                         
   5  27  -1       2422.53       2469.37        40.90 o                         
   7  27  -1       1730.35       1809.10        28.25 o                         
   9  27  -1        484.41        539.74        16.26 o                         
  11  27  -1       1265.26       1303.51        36.69 o                         
  13  27  -1         11.50         48.30        16.06 o                         
  15  27  -1         27.41         13.59         8.28 o                         
  17  27  -1       1262.66       1290.17        42.70 o                         
  19  27  -1         50.11         68.68        12.27 o                         
  21  27  -1        158.53        129.79        12.01 o                         
  23  27  -1       1317.81       1186.40        30.03 o                         
   1  29  -1       1320.51       1374.20        38.39 o                         
   3  29  -1        300.94        322.31        11.92 o                         
   5  29  -1       1239.44       1394.42        26.86 o                         
   7  29  -1       1494.72       1512.60        31.14 o                         
   9  29  -1        813.44        901.22        25.19 o                         
  11  29  -1       1129.29       1220.91        28.90 o                         
  13  29  -1        558.50        548.27        32.64 o                         
  15  29  -1        204.27        241.21        11.88 o                         
  17  29  -1       2659.84       2469.94        57.19 o                         
  19  29  -1        112.85         62.15         8.88 o                         
   1  31  -1        546.06        549.56        18.00 o                         
   3  31  -1        225.06        313.12        10.35 o                         
   5  31  -1       2021.54       2366.17        44.13 o                         
   7  31  -1        869.98        977.74        24.37 o                         
   9  31  -1       1163.46       1288.31        48.44 o                         
  11  31  -1       2747.81       2901.16       140.63 o                         
  13  31  -1        104.81        143.62         8.94 o                         
  15  31  -1       1971.22       1774.77        42.31 o                         
  17  31  -1        923.26        907.75        24.81 o                         
   1  33  -1        197.75        230.82        10.05 o                         
   3  33  -1        316.38        326.58        13.19 o                         
   5  33  -1        109.08        101.06        12.01 o                         
   7  33  -1       1562.71       1686.20        29.82 o                         
   9  33  -1       1407.75       1328.59        23.66 o                         
   4   0   0      12212.23      13068.40       225.11 o                         
   8   0   0       9156.63       9536.37       179.15 o                         
  12   0   0      43686.48      49445.63       843.51 o                         
  16   0   0      12712.39      12134.27       244.96 o                         
  20   0   0       5350.65       6011.64       148.33 o                         
  24   0   0       3477.52       3100.45        46.55 o                         
  28   0   0       6609.94       5561.11        74.03 o                         
  32   0   0        162.36         95.06        15.15 o                         
  36   0   0        279.85        225.37        18.54 o                         
  40   0   0        358.06        360.12        13.84 o                         
   2   2   0      58592.59      57354.93      1057.65 o                         
   4   2   0       1313.84       1075.36        82.91 o                         
   6   2   0     133785.53     135552.61      2222.11 o                         
   8   2   0         45.05         48.57        10.45 o                         
  10   2   0         24.24         89.31        13.32 o                         
  12   2   0        873.83        796.24        36.04 o                         
  14   2   0         41.30        123.52        17.24 o                         
  16   2   0        606.13        493.23        21.38 o                         
  18   2   0       1553.10       1699.16        43.28 o                         
  20   2   0       5404.56       5065.73        92.65 o                         
  22   2   0       2368.32       2104.72        31.69 o                         
  24   2   0       2658.22       2652.85        32.99 o                         
  26   2   0       2080.33       1820.98        26.55 o                         
  28   2   0       3896.84       3810.28        51.56 o                         
  30   2   0        631.65        422.12        17.91 o                         
  32   2   0       1469.48       1599.82        34.99 o                         
  34   2   0       8345.04       8200.58       112.46 o                         
  36   2   0       1369.46       1287.24        31.60 o                         
  38   2   0         84.55         91.71         8.31 o                         
  40   2   0       2178.63       1692.69        26.40 o                         
   0   4   0       2460.24       2078.74        39.17 o                         
   2   4   0       1114.11        919.44        12.88 o                         
   4   4   0      33055.06      32301.43       309.03 o                         
   6   4   0        287.17        259.43         9.08 o                         
   8   4   0      25744.59      27706.81       336.36 o                         
  10   4   0        280.28        259.89        13.48 o                         
  12   4   0      10155.59      10503.83       145.51 o                         
  14   4   0       8004.01       7086.74       167.92 o                         
  16   4   0      12750.04      13345.17       179.99 o                         
  18   4   0       1369.72       1280.42        74.56 o                         
  20   4   0        972.96        845.64        30.46 o                         
  22   4   0         15.81         18.14         4.69 o                         
  24   4   0         17.35         38.89         5.87 o                         
  26   4   0         19.33         23.61         7.17 o                         
  28   4   0       1129.19       1009.26        21.74 o                         
  30   4   0       2054.80       2015.20        41.55 o                         
  32   4   0        820.88        773.04        29.51 o                         
  34   4   0       5846.23       5908.14        86.72 o                         
  36   4   0        808.32        759.11        24.94 o                         
  38   4   0         24.27         16.33         6.09 o                         
   2   6   0      40774.93      38208.77       451.88 o                         
   4   6   0       1818.71       1539.19        24.74 o                         
   6   6   0     271309.56     261025.02      2951.05 o                         
   8   6   0       6764.92       6166.27        68.40 o                         
  10   6   0     101618.84      97283.83      2001.31 o                         
  12   6   0         61.27         80.54         6.53 o                         
  14   6   0         96.77        120.78        84.48 o                         
  16   6   0        969.94        943.27        35.78 o                         
  18   6   0       4463.02       5414.40       120.91 o                         
  20   6   0        416.63        488.28        16.46 o                         
  22   6   0       6488.60       6455.67        81.74 o                         
  24   6   0        180.88        176.96        11.10 o                         
  26   6   0        306.67        313.00        20.84 o                         
  28   6   0       1243.04       1193.99        34.21 o                         
  30   6   0          0.18          9.09         7.25 o                         
  32   6   0         63.21         67.39        10.16 o                         
  34   6   0        109.74        127.76        10.60 o                         
  36   6   0        351.08        356.22        13.36 o                         
  38   6   0       2552.71       2739.71        59.80 o                         
   0   8   0      14299.51      13216.73       226.15 o                         
   2   8   0          0.00         -0.26         4.91 o                         
   4   8   0       1137.89       1061.64        72.21 o                         
   6   8   0          0.33          2.92         4.35 o                         
   8   8   0       2948.43       3479.28        67.90 o                         
  10   8   0      14113.48      12286.96       710.46 o                         
  12   8   0      16942.92      17661.08       437.16 o                         
  14   8   0       3017.56       2676.59        96.89 o                         
  16   8   0       7370.73       6976.06       167.66 o                         
  18   8   0       1129.91       1110.93        56.41 o                         
  22   8   0       3797.85       3696.03        63.72 o                         
  24   8   0       1256.34       1185.19        29.21 o                         
  26   8   0         72.33         77.68        10.47 o                         
  28   8   0       9745.58      10439.16       206.83 o                         
  30   8   0       3830.59       3852.88        64.95 o                         
  32   8   0        161.72        142.01        11.67 o                         
  34   8   0       2937.52       2885.85       102.11 o                         
  36   8   0        233.38        256.35        12.54 o                         
  38   8   0        485.82        387.28        16.71 o                         
   2  10   0        482.65        732.09        21.06 o                         
   4  10   0       5884.49       5791.23        89.84 o                         
   6  10   0       7958.26       8600.15       169.22 o                         
   8  10   0       9661.06      10157.27       134.63 o                         
  10  10   0      18705.44      22344.14       406.61 o                         
  12  10   0       2501.68       2561.08        79.13 o                         
  14  10   0      28476.96      31198.39       566.43 o                         
  16  10   0       2018.70       1854.94        72.60 o                         
  18  10   0        563.52        541.29        20.72 o                         
  20  10   0       3044.88       3062.93        47.74 o                         
  22  10   0      23313.49      22953.29       306.27 o                         
  24  10   0       1737.40       1781.24        47.47 o                         
  26  10   0        570.38        555.46        31.86 o                         
  28  10   0       1074.99       1113.80        44.92 o                         
  30  10   0       2904.43       3112.89        81.22 o                         
  32  10   0        269.27        297.08        14.43 o                         
  34  10   0       1175.38       1342.05        29.12 o                         
  36  10   0         72.05         98.87        17.63 o                         
  38  10   0        568.01        718.94        21.68 o                         
   0  12   0      55280.79      56020.30       926.56 o                         
   2  12   0      12331.08      12645.36       171.14 o                         
   4  12   0     125976.09     132725.28      1614.95 o                         
   6  12   0       3895.44       3941.78        94.27 o                         
   8  12   0        304.90         77.30        13.84 o                         
  10  12   0       3347.67       3772.03       100.54 o                         
  12  12   0      25437.10      26983.97       493.57 o                         
  14  12   0       5102.14       4723.66       129.53 o                         
  16  12   0       4642.92       4540.20       161.39 o                         
  18  12   0          3.74          5.03         6.28 o                         
  20  12   0      40519.54      42066.66       421.80 o                         
  22  12   0       2630.72       2623.10        50.09 o                         
  24  12   0      42615.12      44350.14       525.31 o                         
  26  12   0       4107.96       4214.16       101.59 o                         
  28  12   0        520.70        512.90        30.29 o                         
  30  12   0        121.74        125.35        18.80 o                         
  32  12   0       3471.42       3625.22        97.15 o                         
  34  12   0        209.40        219.68        19.19 o                         
  36  12   0       3734.62       3797.10        77.82 o                         
   2  14   0          1.07         35.48         7.64 o                         
   4  14   0        173.15        156.69        16.32 o                         
   6  14   0        670.21        598.03        31.08 o                         
   8  14   0      15522.29      15966.89       304.50 o                         
  10  14   0       9741.72      10135.18       213.62 o                         
  12  14   0       5020.08       5470.80       140.24 o                         
  14  14   0       3670.35       3884.06       116.47 o                         
  16  14   0       1853.68       1630.98        30.93 o                         
  18  14   0       2665.13       2575.84        47.50 o                         
  20  14   0       1154.53       1054.13        26.01 o                         
  22  14   0       5477.88       5676.18        77.82 o                         
  24  14   0      12029.68      11995.98       170.79 o                         
  26  14   0       6989.48       7282.65       153.29 o                         
  28  14   0       3959.94       3776.99        92.19 o                         
  30  14   0       1505.32       1562.71        49.88 o                         
  32  14   0        378.31        393.29        22.98 o                         
  34  14   0       2692.61       2773.14        63.46 o                         
  36  14   0        188.43        168.96        10.97 o                         
   0  16   0       4814.85       4986.90       143.63 o                         
   2  16   0        394.46        316.25        35.78 o                         
   4  16   0        866.29        912.45        57.98 o                         
   6  16   0         54.49         24.03         9.92 o                         
   8  16   0        729.26        876.87        26.10 o                         
  10  16   0        809.81        889.78        27.85 o                         
  12  16   0      11655.51      11806.12       129.97 o                         
  14  16   0        882.02        858.66        28.79 o                         
  16  16   0       4080.30       4558.32        63.14 o                         
  18  16   0       2803.34       2787.55        46.03 o                         
  20  16   0        363.76        366.06        15.85 o                         
  22  16   0        333.13        382.09        17.84 o                         
  24  16   0       2084.49       2345.06        46.93 o                         
  26  16   0       1307.97       1291.90        47.27 o                         
  28  16   0        369.17        411.05        26.38 o                         
  30  16   0        331.66        398.25        24.03 o                         
  32  16   0       2146.55       2319.00        57.71 o                         
  34  16   0          0.10         -5.22         7.83 o                         
   2  18   0      12243.22      12471.00       135.24 o                         
   4  18   0       3921.43       3684.31        44.64 o                         
   6  18   0      35336.96      35653.62       426.01 o                         
   8  18   0       8407.28       7914.54       131.81 o                         
  10  18   0       2082.98       2384.72        30.66 o                         
  12  18   0       3795.68       3807.47        40.58 o                         
  14  18   0          8.65          3.28         9.14 o                         
  16  18   0        792.54        774.59        24.80 o                         
  18  18   0       1628.21       1340.96        29.32 o                         
  20  18   0        487.97        399.44        17.99 o                         
  22  18   0          3.37          3.54         9.02 o                         
  24  18   0       1079.21       1104.16        29.30 o                         
  26  18   0        201.16        233.99        21.41 o                         
  28  18   0       1200.45       1170.73        41.26 o                         
  30  18   0        278.60        348.63        20.89 o                         
  32  18   0          8.00         21.15         9.66 o                         
  34  18   0        617.91        624.93        19.59 o                         
   0  20   0         30.61         42.25         8.74 o                         
   2  20   0       1439.00       1254.05        19.91 o                         
   4  20   0       4188.52       4109.84        89.93 o                         
   6  20   0       3510.20       3129.13        41.17 o                         
   8  20   0       1598.21       1810.57        30.06 o                         
  10  20   0       2128.97       2152.73        29.89 o                         
  12  20   0         36.38         36.82        14.36 o                         
  14  20   0         27.52          4.57         8.01 o                         
  16  20   0        220.27        226.16        16.71 o                         
  18  20   0       4249.58       3740.23        63.49 o                         
  20  20   0        649.51        811.91        31.08 o                         
  22  20   0        200.10        201.16        13.72 o                         
  24  20   0        388.01        386.36        16.80 o                         
  26  20   0        193.37        184.63        18.80 o                         
  28  20   0        118.97        130.84        15.41 o                         
  30  20   0          5.20          0.52         9.14 o                         
  32  20   0       5609.31       5470.02       102.11 o                         
   2  22   0        742.42        727.08        17.81 o                         
   4  22   0       8047.94       7755.69        79.31 o                         
   6  22   0       8797.59       8427.26       111.90 o                         
   8  22   0         11.99          8.65         9.43 o                         
  10  22   0        212.12        169.46        14.84 o                         
  12  22   0       7640.04       6486.93       140.24 o                         
  14  22   0        461.16        539.10        19.55 o                         
  16  22   0       3612.43       2910.12        52.78 o                         
  18  22   0       1543.72       1827.70        30.96 o                         
  20  22   0       1625.71       1557.85        34.75 o                         
  22  22   0       3184.51       3236.50        55.02 o                         
  24  22   0        311.65        265.85        21.41 o                         
  26  22   0        690.45        771.43        30.55 o                         
  28  22   0       3136.30       3242.94        71.29 o                         
  30  22   0          9.01          3.13         6.79 o                         
   0  24   0      73431.72      73662.09      1067.92 o                         
   2  24   0      18197.34      17567.12       192.95 o                         
   4  24   0       1220.75       1285.69        34.62 o                         
   6  24   0        410.31        359.08        26.64 o                         
   8  24   0       1421.70       1423.85        35.44 o                         
  10  24   0       4845.54       4030.31        95.32 o                         
  12  24   0        164.88        119.50        16.45 o                         
  14  24   0       1235.02       1156.43        28.72 o                         
  16  24   0        964.98       1194.49        23.57 o                         
  18  24   0         46.49          2.07         5.87 o                         
  20  24   0        115.39         91.68        17.24 o                         
  22  24   0          3.22         29.80         8.34 o                         
  24  24   0        573.80        674.29        27.94 o                         
  26  24   0         99.61         95.32        11.49 o                         
  28  24   0       1270.31       1497.43        35.78 o                         
   2  26   0        951.05        981.69        30.00 o                         
   4  26   0       2948.88       3026.68        58.62 o                         
   6  26   0       2477.64       2603.58        52.80 o                         
   8  26   0          5.27         15.41        15.67 o                         
  10  26   0         37.56         49.62        16.71 o                         
  12  26   0       1507.60       1361.80        35.39 o                         
  14  26   0        142.69        172.94        10.78 o                         
  16  26   0       1887.86       1384.72        43.48 o                         
  18  26   0         87.30         95.58         7.85 o                         
  20  26   0       1083.78        965.27        25.59 o                         
  22  26   0        716.74        656.01        26.11 o                         
  24  26   0         98.79         86.70        11.49 o                         
   0  28   0        397.81        432.20        29.51 o                         
   2  28   0       1494.68       1591.79        55.62 o                         
   4  28   0         96.45        100.60        13.16 o                         
   6  28   0       1903.03       1960.43        43.17 o                         
   8  28   0       1523.47       1513.10        50.40 o                         
  10  28   0       2756.72       2776.01        72.34 o                         
  12  28   0        887.29        896.03        25.85 o                         
  14  28   0         48.72         40.05         8.94 o                         
  16  28   0       1261.10       1198.05        25.94 o                         
  18  28   0         53.46         18.54         8.88 o                         
   2  30   0        160.53        155.74        13.93 o                         
   4  30   0        302.86        333.23        23.76 o                         
   6  30   0       2503.28       2581.20       131.62 o                         
   8  30   0       6259.90       6401.24       153.16 o                         
  10  30   0       1315.83       1447.17        64.11 o                         
  12  30   0       1229.91       1355.52        28.71 o                         
  14  30   0        767.69        856.38        98.19 o                         
  16  30   0         31.59         18.02         5.24 o                         
   0  32   0        478.01        499.84        22.98 o                         
   2  32   0         15.58         41.55         6.69 o                         
   4  32   0        207.53        237.80        11.71 o                         
   6  32   0        867.22        946.97        23.08 o                         
   8  32   0        569.71        622.25        34.99 o                         
  10  32   0       2150.38       2469.35       205.79 o                         
  12  32   0         28.35         37.08         8.10 o                         
   2  34   0          3.54          7.87         4.20 o                         
   6  34   0        590.59        583.67        19.33 o                         
   8  34   0      10889.55      11077.93       191.68 o                         
  11   1   1      54783.12      53127.82       903.57 o                         
  13   1   1      10705.27      10606.55       217.80 o                         
  15   1   1       2093.64       2222.90        78.08 o                         
  17   1   1       3138.07       3863.96       113.60 o                         
  19   1   1       8391.40       8902.04       211.01 o                         
  21   1   1       3410.53       3702.82        84.35 o                         
  23   1   1       2117.44       2019.11        35.33 o                         
  25   1   1       3617.39       3406.02        57.14 o                         
  27   1   1         22.74         18.40         6.40 o                         
  29   1   1        672.41        668.40        21.51 o                         
  31   1   1       2411.90       2473.13        45.61 o                         
  35   1   1       1357.05       1265.27        41.78 o                         
  37   1   1       1751.48       1695.54        41.39 o                         
  39   1   1       1094.11       1119.13        20.77 o                         
   1   3   1      27911.39      24523.69       412.35 o                         
  11   3   1      17772.97      16511.66       604.30 o                         
  13   3   1      11072.04      11189.04       161.58 o                         
  15   3   1      20054.82      21920.96       316.77 o                         
  17   3   1      12212.62      13728.15       201.65 o                         
  19   3   1       4321.98       4596.34       182.41 o                         
  21   3   1       2790.53       2696.07        79.83 o                         
  23   3   1        137.67        164.52         7.54 o                         
  25   3   1       1451.09       1411.99        26.45 o                         
  27   3   1        236.31        230.73        12.46 o                         
  29   3   1        896.89        821.92        23.87 o                         
  31   3   1       6644.61       6426.09       130.05 o                         
  33   3   1       3352.08       3064.31        88.01 o                         
  35   3   1          4.91         15.67        12.01 o                         
  37   3   1       1597.03       1711.70        31.95 o                         
  39   3   1       1288.42       1176.41        35.78 o                         
   1   5   1      20042.22      16929.75       296.40 o                         
   3   5   1      13017.59      11716.96       215.45 o                         
  11   5   1      18445.17      17312.94       721.42 o                         
  13   5   1       5211.37       4908.17        94.27 o                         
  15   5   1       3480.88       3809.88       179.54 o                         
  17   5   1         47.16         99.60        18.67 o                         
  19   5   1       5045.70       5328.04        78.83 o                         
  21   5   1        388.98        512.09        59.71 o                         
  23   5   1       1632.08       1611.59        31.96 o                         
  25   5   1        839.58        764.34        17.62 o                         
  27   5   1        509.93        545.53        21.41 o                         
  29   5   1       2774.40       2887.00        71.03 o                         
  31   5   1       1822.46       1924.99        86.96 o                         
  33   5   1        771.14        661.48        19.95 o                         
  35   5   1        319.91        350.20        21.41 o                         
  37   5   1        565.86        561.73        22.72 o                         
  39   5   1        416.92        326.79         9.42 o                         
   1   7   1       7109.31       6490.33       133.45 o                         
   3   7   1       5131.62       4757.61       107.07 o                         
   9   7   1      21542.48      21035.04       325.00 o                         
  11   7   1       1991.97       1932.17        44.41 o                         
  13   7   1       4437.28       4892.69        87.52 o                         
  15   7   1       5751.42       6292.74       116.34 o                         
  17   7   1       1679.94       1857.96        51.43 o                         
  19   7   1       2868.85       2823.78        47.69 o                         
  21   7   1        898.80        903.47        24.32 o                         
  23   7   1       1746.48       1646.65        32.35 o                         
  25   7   1        177.93        154.49        18.54 o                         
  27   7   1       1276.08       1291.73        31.42 o                         
  29   7   1       1062.87       1068.03        33.56 o                         
  31   7   1       3009.45       3094.12        53.17 o                         
  33   7   1       1050.72       1091.86        39.96 o                         
  35   7   1        604.70        586.02        26.11 o                         
  37   7   1        206.23        218.84        14.10 o                         
   1   9   1        348.84        315.99        23.76 o                         
   3   9   1       8708.85       8603.28       179.67 o                         
   5   9   1      10524.40      10757.24       219.63 o                         
   7   9   1      59594.65      60101.78       711.77 o                         
   9   9   1      52530.58      54924.72      1635.05 o                         
  11   9   1      11557.88      13639.04       186.96 o                         
  13   9   1       3921.91       3998.29        80.56 o                         
  15   9   1      10419.75      10913.29       333.36 o                         
  17   9   1      16411.26      16768.57       316.12 o                         
  19   9   1      10618.39      10305.28       105.08 o                         
  21   9   1       7258.67       7048.18        88.96 o                         
  23   9   1       2662.78       2617.16        44.55 o                         
  25   9   1       2047.43       2084.40        43.66 o                         
  27   9   1       8003.16       8196.95       118.27 o                         
  29   9   1        662.09        709.80        34.73 o                         
  31   9   1       1817.24       1861.73        56.67 o                         
  33   9   1       1632.89       1791.74        51.97 o                         
  35   9   1       1403.41       1596.14        44.40 o                         
  37   9   1        531.49        609.52        21.68 o                         
   1  11   1       5994.71       6134.38       143.63 o                         
   3  11   1      17590.53      17538.31       215.88 o                         
   5  11   1       4177.54       4543.16        95.60 o                         
   7  11   1       3656.19       3570.69       171.97 o                         
   9  11   1      12143.82      13404.70       257.75 o                         
  11  11   1      26277.07      28028.87       388.59 o                         
  13  11   1      12695.67      12799.94       232.94 o                         
  15  11   1       1295.31       1284.84        45.83 o                         
  17  11   1       2910.44       2721.21        61.77 o                         
  19  11   1        477.67        495.55        16.46 o                         
  21  11   1       1537.77       1515.05        32.65 o                         
  23  11   1      17964.17      17817.35       196.22 o                         
  25  11   1      19531.45      19523.94       249.47 o                         
  27  11   1       4152.26       4152.89        69.51 o                         
  29  11   1        840.82        886.60        37.61 o                         
  31  11   1         60.70         84.61        15.67 o                         
  33  11   1        799.33        882.16        33.17 o                         
  35  11   1        993.38       1116.67        34.21 o                         
  37  11   1        110.26        172.88        10.71 o                         
   1  13   1       2502.90       2275.13        81.48 o                         
   3  13   1      17064.68      17884.25       354.90 o                         
   5  13   1       3794.06       4272.92       124.83 o                         
  11  13   1      12756.65      12832.84       241.30 o                         
  15  13   1       5192.66       4986.63       137.89 o                         
  17  13   1       1412.16       1553.60        39.79 o                         
  19  13   1       1517.78       1580.91        57.98 o                         
  21  13   1      13656.76      13872.65       199.52 o                         
  23  13   1      15833.26      15369.29       175.03 o                         
  25  13   1       7418.84       7336.00       107.74 o                         
  27  13   1       1629.74       1581.75        36.37 o                         
  29  13   1        936.74        996.02        39.43 o                         
  31  13   1        528.20        598.29        28.73 o                         
  33  13   1        452.20        471.37        22.98 o                         
  35  13   1        601.95        681.34        23.50 o                         
   1  15   1       1876.37       1758.37        79.13 o                         
   3  15   1       2197.03       2318.48        91.92 o                         
   5  15   1       2608.76       2719.70        59.27 o                         
   7  15   1       2438.67       2558.73        74.95 o                         
   9  15   1      18853.77      19316.53       391.72 o                         
  11  15   1      10671.85      10791.18       230.59 o                         
  13  15   1       1257.48       1279.89        34.25 o                         
  15  15   1       4073.02       3903.65        72.46 o                         
  17  15   1       1485.47       1415.00        43.48 o                         
  19  15   1       4971.07       4595.38        65.56 o                         
  21  15   1       5531.91       5295.44       150.81 o                         
  23  15   1        487.15        444.21        27.94 o                         
  25  15   1       1153.13       1117.72        43.35 o                         
  27  15   1       3645.25       3742.52        90.88 o                         
  29  15   1       2099.77       2103.81        59.28 o                         
  31  15   1        217.30        224.33        18.28 o                         
  33  15   1       2337.40       2393.43        56.41 o                         
  35  15   1        219.80        173.93        10.71 o                         
   1  17   1       2340.58       2252.27        66.17 o                         
   3  17   1       2071.15       2164.07        55.66 o                         
   5  17   1       3621.36       3770.99        86.96 o                         
   7  17   1       9310.52       8948.52       174.97 o                         
   9  17   1       1531.49       1433.45        47.79 o                         
  11  17   1       2875.98       2973.07        57.79 o                         
  13  17   1        562.52        479.66        21.44 o                         
  15  17   1       2994.24       2973.73        61.18 o                         
  17  17   1       4401.17       4340.97        81.11 o                         
  19  17   1        980.00        985.61        25.32 o                         
  21  17   1        864.93        823.54        34.08 o                         
  23  17   1        147.31        180.54        13.79 o                         
  25  17   1        385.60        419.74        18.26 o                         
  27  17   1        754.92        718.94        32.90 o                         
  29  17   1       2043.16       2046.36        55.89 o                         
  31  17   1        617.16        507.41        22.98 o                         
  33  17   1        991.92       1031.80        29.51 o                         
   1  19   1       5326.68       5652.02        74.44 o                         
   3  19   1       3393.49       3175.72        48.27 o                         
   5  19   1       3169.61       3067.64        61.17 o                         
   7  19   1        564.56        591.91        20.99 o                         
   9  19   1       2679.12       3030.71        54.90 o                         
  11  19   1        741.20        670.63        31.34 o                         
  13  19   1       4519.33       4885.05       109.68 o                         
  15  19   1        373.31        303.45        23.24 o                         
  17  19   1       2649.08       2492.66        69.73 o                         
  19  19   1        367.49        358.54        17.31 o                         
  21  19   1         42.10         35.73         9.66 o                         
  23  19   1        840.45        944.44        26.66 o                         
  25  19   1         81.50        111.47        11.15 o                         
  27  19   1       2143.51       2254.84        41.72 o                         
  29  19   1        505.84        514.99        23.76 o                         
  31  19   1       1016.42        965.73        29.25 o                         
   1  21   1        138.60        183.38        12.10 o                         
   3  21   1      11438.43      11582.76       125.62 o                         
   5  21   1       9185.85       8944.64       131.67 o                         
   7  21   1       2657.68       2447.96        40.62 o                         
   9  21   1       3149.69       2977.49        45.07 o                         
  11  21   1        803.40        634.33        32.12 o                         
  13  21   1       3235.39       2698.19        73.38 o                         
  15  21   1       4574.94       3895.82        95.32 o                         
  17  21   1       1072.74        841.05        31.08 o                         
  19  21   1       1378.10       1474.42        36.95 o                         
  21  21   1        220.61        257.43        14.76 o                         
  23  21   1       1213.46       1264.07        30.16 o                         
  25  21   1         84.55         68.45         9.03 o                         
  27  21   1        316.30        332.70        19.85 o                         
  29  21   1       1027.86       1129.47        32.64 o                         
  31  21   1       3421.50       2580.15        52.75 o                         
   1  23   1      30276.26      30824.23       291.62 o                         
   3  23   1       8268.60       8489.69       110.15 o                         
   5  23   1        371.80        398.88        18.56 o                         
   7  23   1       1732.06       1675.23        30.53 o                         
   9  23   1        352.85        286.67        15.97 o                         
  11  23   1       4548.64       3978.63        71.03 o                         
  13  23   1       1119.01        971.50        36.30 o                         
  15  23   1       1125.49       1228.28        51.58 o                         
  17  23   1        495.17        630.79        21.12 o                         
  19  23   1       1009.27        783.40        41.91 o                         
  21  23   1        998.86        922.45        39.43 o                         
  23  23   1        269.03        278.38        13.31 o                         
  25  23   1       1195.41       1349.88        39.96 o                         
  27  23   1       2442.86       2669.46        59.02 o                         
  29  23   1        477.45        504.80        16.71 o                         
   1  25   1      25711.12      27351.40       343.10 o                         
   3  25   1       2159.81       2445.90        51.03 o                         
   5  25   1       5221.91       5141.74        84.33 o                         
   7  25   1        395.00        396.16        26.64 o                         
   9  25   1        823.51        742.18        34.99 o                         
  11  25   1       2316.97       2161.18        44.12 o                         
  13  25   1        906.09        915.12        26.02 o                         
  15  25   1        630.81        697.35        17.22 o                         
  17  25   1       2187.39       2088.78       130.05 o                         
  19  25   1       2317.46       2181.57       155.51 o                         
  21  25   1        504.77        544.63        44.53 o                         
  23  25   1         11.87         27.16         9.92 o                         
  25  25   1       1849.21       1760.14        42.83 o                         
   1  27   1       3046.74       3237.41        60.66 o                         
   3  27   1        960.83        986.03        29.99 o                         
   5  27   1       2452.21       2454.28        68.94 o                         
   7  27   1       1726.82       1754.40        54.84 o                         
   9  27   1        487.29        524.39        28.20 o                         
  11  27   1       1242.19       1180.43        57.58 o                         
  13  27   1         10.69         40.48        12.80 o                         
  17  27   1       1283.21       1373.64        38.39 o                         
   1  29   1       1320.92       1379.64        34.25 o                         
   3  29   1        297.20        281.26        22.46 o                         
   5  29   1       1255.92       1300.26        44.66 o                         
   7  29   1       1509.21       1520.93        47.27 o                         
   9  29   1        809.56        834.89        32.38 o                         
  11  29   1       1156.45       1167.60        37.34 o                         
  13  29   1        535.21        472.68        21.15 o                         
  15  29   1        195.39        240.78        15.15 o                         
   3  31   1        221.07        299.80        20.37 o                         
   5  31   1       2005.70       2226.29        56.93 o                         
   7  31   1        881.11        889.47        31.08 o                         
   9  31   1       1170.20       1164.20        34.21 o                         
  11  31   1       2752.08       2977.09        65.81 o                         
  13  31   1        116.90        155.64        11.49 o                         
   1  33   1        193.10        222.88         9.87 o                         
   3  33   1        316.17        311.55        15.15 o                         
   5  33   1        106.47        112.82        11.23 o                         
   7  33   1       1549.03       1700.08        41.26 o                         
   9  33   1       1404.70       1441.28        34.99 o                         
  18   0   2      25304.27      27098.88       522.82 o                         
  22   0   2       6686.96       6664.25       190.12 o                         
  26   0   2      21998.60      20477.47       353.99 o                         
  34   0   2       1082.03       1088.21        36.56 o                         
  16   2   2       1505.98       1880.79        76.78 o                         
  18   2   2       1423.34       1325.33        66.85 o                         
  20   2   2        321.80        327.13        57.06 o                         
  22   2   2       1788.25       1784.75        34.76 o                         
  24   2   2       1360.03       1322.12        64.76 o                         
  26   2   2         63.03         59.21        15.69 o                         
  32   2   2       5858.23       5525.12       117.78 o                         
  34   2   2        405.31        428.28        22.72 o                         
  36   2   2       2657.01       2450.88        79.39 o                         
  16   4   2       4797.40       4961.13        98.88 o                         
  18   4   2        203.21        275.76        13.49 o                         
  20   4   2        277.01        304.21        23.40 o                         
  22   4   2        211.46        290.41        15.33 o                         
  24   4   2        936.90        901.39        27.02 o                         
  30   4   2        127.70        107.59        16.97 o                         
  32   4   2        189.80        240.00        19.59 o                         
  34   4   2       4698.93       4539.29        95.84 o                         
  36   4   2       1253.95       1167.25        23.35 o                         
   0   6   2      15102.61      14405.48       259.32 o                         
  14   6   2       1498.21       1624.21        47.00 o                         
  16   6   2      34286.07      37921.98       489.07 o                         
  18   6   2        414.40        425.82        32.38 o                         
  20   6   2       5715.72       5979.37       118.37 o                         
  22   6   2        435.10        428.18        18.71 o                         
  24   6   2       5811.19       6083.64        73.39 o                         
  26   6   2         92.51         70.91        12.93 o                         
  28   6   2       5965.27       6061.00       130.31 o                         
  30   6   2       1153.00       1056.61        39.96 o                         
  32   6   2       1616.09       1486.98        45.96 o                         
  34   6   2        591.65        596.72        25.07 o                         
  36   6   2        824.83        839.22        18.28 o                         
   2   8   2        177.46        168.70        18.28 o                         
  14   8   2       3101.18       3465.51        75.16 o                         
  16   8   2       3229.56       3402.10        77.93 o                         
  18   8   2       1484.92       1698.52        54.47 o                         
  20   8   2        630.64        619.97        17.11 o                         
  22   8   2       1907.19       1959.44        33.55 o                         
  24   8   2         78.18         63.19         8.38 o                         
  26   8   2       3525.55       3707.19        72.21 o                         
  28   8   2        269.37        283.19        15.31 o                         
  30   8   2       5557.64       5753.37       121.96 o                         
  32   8   2        661.86        672.98        28.47 o                         
  34   8   2        608.21        654.18        25.33 o                         
  36   8   2         38.66         29.25         6.79 o                         
   0  10   2      33659.58      35116.66       617.36 o                         
   2  10   2        683.61        642.43        37.34 o                         
  12  10   2       8203.17       9285.51       144.22 o                         
  14  10   2        835.71        837.96        33.78 o                         
  16  10   2      17049.66      19338.43       273.94 o                         
  18  10   2         56.78         80.79        11.78 o                         
  20  10   2       5133.53       5134.36        90.40 o                         
  22  10   2       2210.66       2190.68        35.86 o                         
  24  10   2       5545.74       5739.40        87.53 o                         
  26  10   2        623.18        602.42        21.32 o                         
  28  10   2       6348.62       6866.97       186.33 o                         
  30  10   2        388.33        403.74        23.76 o                         
  32  10   2        441.18        493.05        23.76 o                         
  34  10   2       1097.67       1121.11        32.90 o                         
  36  10   2       1389.39       1059.22        26.38 o                         
   2  12   2       7494.06       7852.77       128.06 o                         
  10  12   2       2052.43       1885.96        94.93 o                         
  12  12   2       7340.28       7133.80       168.18 o                         
  14  12   2       8352.87       9007.80       204.74 o                         
  16  12   2       1507.47       1495.86        63.07 o                         
  18  12   2       1779.23       1820.51        42.99 o                         
  20  12   2        853.33        769.21        27.29 o                         
  22  12   2      92283.66      93934.74       913.68 o                         
  24  12   2      10863.45      10659.99       145.51 o                         
  26  12   2       3564.20       3838.36        64.90 o                         
  28  12   2        542.50        525.98        19.29 o                         
  30  12   2       1000.95       1043.55        36.82 o                         
  32  12   2        210.18        213.36        16.19 o                         
  34  12   2       2548.91       2536.80        55.10 o                         
   0  14   2       2337.03       2158.92        83.57 o                         
   2  14   2       7301.91       6872.32       123.22 o                         
  14  14   2       1217.41       1189.53        39.43 o                         
  16  14   2       2866.58       2731.09        68.94 o                         
  18  14   2       6483.34       6434.18       133.71 o                         
  20  14   2       9760.99      10214.47       154.54 o                         
  22  14   2       2481.55       2422.90        65.29 o                         
  24  14   2       3885.48       4073.98        67.59 o                         
  26  14   2        336.05        342.40        16.43 o                         
  28  14   2       5132.21       5156.83       108.12 o                         
  30  14   2         93.90         85.13        13.32 o                         
  32  14   2        299.63        312.33        16.71 o                         
  34  14   2        149.25        118.30         8.62 o                         
   2  16   2        158.67        135.60        18.73 o                         
   4  16   2         50.13         59.13        10.78 o                         
   6  16   2      10083.63      10250.35       194.56 o                         
  10  16   2       1620.63       1792.26        50.14 o                         
  12  16   2        517.32        490.18        24.81 o                         
  14  16   2       2607.67       2570.49        66.59 o                         
  16  16   2        364.50        389.97        48.31 o                         
  18  16   2         57.37         55.80        11.35 o                         
  20  16   2       1549.85       1617.03        51.71 o                         
  22  16   2        825.91        804.05        24.74 o                         
  24  16   2        289.96        308.73        22.46 o                         
  26  16   2       2012.95       2107.96        41.36 o                         
  28  16   2       1464.96       1381.64        30.19 o                         
  30  16   2       2758.28       2684.35        61.89 o                         
  32  16   2       1566.90       1260.30        32.64 o                         
   0  18   2       5924.35       5896.74       174.71 o                         
   2  18   2       1272.36       1217.09        25.31 o                         
   4  18   2       1201.17       1144.53        21.27 o                         
   6  18   2       3212.97       3093.61        49.20 o                         
   8  18   2       1665.50       1530.07        47.01 o                         
  10  18   2       2394.46       2545.16        66.07 o                         
  12  18   2       3358.74       3361.77        81.22 o                         
  14  18   2       1790.88       1583.08        50.14 o                         
  16  18   2       8154.50       7730.00       156.17 o                         
  18  18   2        931.86        878.24        36.82 o                         
  20  18   2        698.13        691.52        32.12 o                         
  22  18   2         99.67        116.21        16.45 o                         
  24  18   2        703.15        748.47        22.52 o                         
  26  18   2        468.99        509.35        17.72 o                         
  28  18   2       1478.05       1475.92        29.63 o                         
  30  18   2       2246.47       1903.25        45.18 o                         
   2  20   2        698.60        714.96        21.40 o                         
   4  20   2       1183.73       1150.68        27.90 o                         
   6  20   2       2920.37       2817.26        81.74 o                         
   8  20   2       2404.70       2170.31        52.10 o                         
  10  20   2       1759.91       1695.90        52.23 o                         
  12  20   2       5068.18       4731.75       106.55 o                         
  14  20   2       1758.85       1651.50        52.23 o                         
  16  20   2        302.90        262.19        21.68 o                         
  18  20   2        932.68        952.15        37.87 o                         
  20  20   2        599.03        554.11        19.75 o                         
  22  20   2        174.26        242.08        19.85 o                         
  24  20   2        117.15        150.42        15.93 o                         
  26  20   2        816.30        816.61        29.25 o                         
  28  20   2         42.40         26.64         8.88 o                         
   0  22   2      17406.34      17230.95       281.00 o                         
   2  22   2        406.33        398.39        17.51 o                         
   4  22   2         51.64         39.59        13.51 o                         
   6  22   2       2199.94       2176.63        53.23 o                         
   8  22   2       3895.24       3596.80        87.48 o                         
  10  22   2       1421.72       1113.02        40.74 o                         
  12  22   2        955.50        851.08        35.26 o                         
  14  22   2       7255.22       6253.47       131.88 o                         
  16  22   2       1336.08       1385.39        46.22 o                         
  18  22   2       3621.14       3369.72        57.34 o                         
  20  22   2         54.10         69.71        12.01 o                         
  22  22   2        385.68        356.68        14.86 o                         
  24  22   2        103.48        107.00         9.05 o                         
  26  22   2        291.67        275.47        22.85 o                         
   2  24   2      16893.97      17373.74       225.74 o                         
   4  24   2       5993.07       5801.68       126.13 o                         
   6  24   2        826.22        762.55        33.95 o                         
  12  24   2       3961.21       3906.78        91.92 o                         
  14  24   2       1711.84       1854.94        54.06 o                         
  16  24   2        362.07        427.76        24.29 o                         
  18  24   2        961.98        880.92        50.14 o                         
  20  24   2       3541.96       3099.06       267.02 o                         
  22  24   2        365.64        347.95        33.43 o                         
  24  24   2       2518.81       2323.62       235.82 o                         
   0  26   2        184.24        176.54        20.63 o                         
   2  26   2         33.53         36.30        14.36 o                         
   4  26   2       4522.98       4403.49       101.06 o                         
   6  26   2       2073.08       2100.68        59.28 o                         
  16  26   2        932.60        980.87        32.64 o                         
  18  26   2        514.84        383.63        19.33 o                         
  20  26   2        506.42        604.30        22.46 o                         
  22  26   2        480.31        514.20        18.80 o                         
  12  28   2       1372.70       1303.65        37.08 o                         
  14  28   2        338.51        360.91        17.24 o                         
  16  28   2        657.36        545.51        24.55 o                         
  14  30   2        337.37        303.19        13.58 o                         
  10  32   2       1887.83       1925.45        42.57 o                         
  19   1   3       4004.47       4410.28       145.98 o                         
  21   1   3       3440.52       3600.98       133.71 o                         
  23   1   3       2414.30       2155.78       103.15 o                         
  17   3   3       7420.78       7795.65       147.55 o                         
  19   3   3       2122.95       2181.76        68.97 o                         
  21   3   3        412.32        413.88        31.48 o                         
  23   3   3       1932.49       1736.43        64.11 o                         
  17   5   3       1822.95       1797.98        58.34 o                         
  19   5   3       1527.99       1515.97        34.91 o                         
  21   5   3        141.26        174.25        17.77 o                         
  23   5   3       1056.62       1023.16        29.20 o                         
  25   5   3        588.35        529.87        25.85 o                         
  17   7   3       2657.11       2799.49        75.89 o                         
  19   7   3       1733.09       1678.17        59.37 o                         
  21   7   3       1598.73       1745.69        64.47 o                         
  23   7   3        115.81        136.32        15.67 o                         
  25   7   3        820.10        920.03        35.26 o                         
  27   7   3        455.41        497.49        25.33 o                         
  15   9   3       1949.35       1832.48       119.34 o                         
  17   9   3      15154.66      15390.81       237.47 o                         
  19   9   3      12330.42      13049.24       215.22 o                         
  21   9   3       1497.92       1605.75        37.66 o                         
  23   9   3       2554.62       2520.87        66.59 o                         
  25   9   3       5399.57       5577.09       118.56 o                         
  27   9   3        263.05        254.88        19.06 o                         
  13  11   3       6053.43       5806.24       207.61 o                         
  15  11   3       1126.77       1079.74        42.55 o                         
  17  11   3       8457.98       8759.71       221.19 o                         
  19  11   3       4277.66       4644.01       146.24 o                         
  21  11   3       6443.19       6265.48       130.84 o                         
  23  11   3      13316.06      13564.58       251.23 o                         
  25  11   3       9535.55       9261.12       179.93 o                         
  27  11   3        242.26        233.73        18.80 o                         
  21  13   3       9585.26       9558.04       186.20 o                         
  23  13   3      11712.30      11556.87       218.32 o                         
  25  13   3       2125.79       2129.67        58.50 o                         
  27  13   3       3045.18       3161.99        74.69 o                         
  21  15   3       3126.32       3115.76        77.82 o                         
  23  15   3       2411.55       2446.18        65.29 o                         
  25  15   3        284.45        269.24        19.85 o                         
  27  15   3       1056.57       1096.30        36.30 o                         
  21  17   3        912.14        875.89        35.26 o                         
  23  17   3        489.17        497.23        25.85 o                         
  25  17   3        639.86        675.33        28.20 o                         
  27  17   3        594.38        590.72        24.55 o                         
  21  19   3        150.35        136.06        15.67 o                         
  23  19   3        291.91        301.63        19.59 o                         
  25  19   3        434.89        465.11        22.20 o                         
  27  19   3        854.71        845.60        27.68 o                         
  19  21   3       1355.24       1310.18        42.31 o                         
  21  21   3        433.13        489.39        24.03 o                         
  23  21   3        300.84        278.12        17.76 o                         
  25  21   3       1176.04       1189.01        34.21 o                         
  25  23   3       2118.95       2265.20        49.10 o                         
  17  25   3        916.39        820.53        28.99 o                         
  19  25   3       1446.68       1402.63        38.13 o                         
  21  25   3        294.47        311.03        15.15 o                         
  15  27   3        590.74        666.97        23.76 o                         
  17  27   3        187.98        142.85        11.23 o                         
  11  29   3        641.31        617.36        21.15 o                         
  13  29   3        282.91        262.72        12.80 o                         
  20   0   4       1495.95       1496.12        84.87 o                         
  18   2   4        227.61        177.58        31.86 o                         
  20   2   4       2381.53       2248.33        75.43 o                         
  18   4   4        809.67        821.13        42.65 o                         
  18   6   4       4902.75       4649.16       110.78 o                         
  16   8   4         74.51         76.19        16.25 o                         
  18   8   4        686.31        675.60        39.39 o                         
  20   8   4       3927.89       3891.12        87.48 o                         
  22   8   4        659.50        694.13        28.99 o                         
  24   8   4       1289.58       1453.29        42.83 o                         
  16  10   4       3198.44       2885.87        80.33 o                         
  20  10   4       4132.45       4091.68        92.19 o                         
  22  10   4      17993.04      19082.92       337.40 o                         
  24  10   4        616.54        547.11        25.07 o                         
  26  10   4       2771.29       2912.59        66.59 o                         
  22  12   4       1209.77       1177.78        39.69 o                         
  24  12   4      11914.07      13233.97       239.73 o                         
  26  12   4       1567.16       1602.67        43.61 o                         
  22  14   4       6432.34       6577.29       132.14 o                         
  24  14   4       1661.45       1703.21        47.27 o                         
  26  14   4       4749.77       4921.61        98.71 o                         
  20  16   4       1362.82       1396.36        44.13 o                         
  22  16   4       4383.62       4395.39        94.54 o                         
  24  16   4       1884.32       1972.98        50.66 o                         
  26  16   4        468.64        426.19        19.06 o                         
  20  18   4        136.19        147.55        14.89 o                         
  22  18   4        285.12        301.37        18.02 o                         
  24  18   4        343.99        314.68        16.97 o                         
  26  18   4        285.06        268.20        13.58 o                         
  20  20   4        120.12        136.06        13.58 o                         
  22  20   4        242.17        271.07        16.19 o                         
  24  20   4        435.41        510.81        19.33 o                         
  18  22   4        346.07        390.42        19.85 o                         
  20  22   4       1291.36       1225.05        34.99 o                         
  22  22   4       1108.55       1249.34        32.90 o                         
  18  24   4         92.59         69.47         9.40 o                         
  20  24   4        174.94        197.17        11.49 o                         
  19  13   5       3184.94       3198.81        71.82 o                         
  21  13   5        504.27        477.38        20.63 o                         
  19  15   5       1057.19       1101.00        34.47 o                         
  21  15   5       1292.92       1250.12        34.99 o                         
  23  15   5       1185.89       1141.74        30.03 o                         
  19  17   5        139.81        138.93        12.27 o                         
  21  17   5         59.10         50.66         8.88 o                         
  19  19   5        527.27        607.17        21.68 o                         
  21  19   5        164.03        144.94         9.92 o                         
  17  21   5        624.78        630.41        21.94 o                         
  19  21   5        557.85        582.36        19.33 o                         
  15  23   5        510.20        494.09        18.54 o                         
                                                                                
